# Supplementary material for: Comprehensive analysis of endoplasmic reticulum stress and immune infiltration in major depressive disorder
Source: Front Psychiatry. 2022 Oct 24;13:1008124. doi: 10.3389/fpsyt.2022.1008124 (PMC9638134; doi:10.3389/fpsyt.2022.1008124)
Supplement: Supplementary file 1 [file Data_Sheet_1.zip]

Archive with 2 entries (2 files):
- fpsyt.2022.1008124 - Table Attached/Table 1.docx
- fpsyt.2022.1008124 - Table Attached/Table 2.xlsx
