# Supplementary material for: Comprehensive analysis of endoplasmic reticulum stress and immune infiltration in major depressive disorder
Source: Front Psychiatry. 2022 Oct 24;13:1008124. doi: 10.3389/fpsyt.2022.1008124 (PMC9638134; doi:10.3389/fpsyt.2022.1008124)
Supplement: Supplementary file 1 [file Data_Sheet_1.zip › fpsyt.2022.1008124 - Table Attached/Table 2.xlsx]

## Sheet: Sheet1
Supplementary Table 3 The 3,880 endoplasmic reticulum-related genes obtained from the GeneCards database.
Gene Symbol	Description	Gifts	Relevance score
HSPA5	Heat Shock Protein Family A (Hsp70) Member 5	46	66.6095
ERN1	Endoplasmic Reticulum To Nucleus Signaling 1	45	63.4051
ATP2A2	ATPase Sarcoplasmic/Endoplasmic Reticulum Ca2+ Transporting 2	50	51.8037
EIF2AK3	Eukaryotic Translation Initiation Factor 2 Alpha Kinase 3	48	48.836
SERP1	Stress Associated Endoplasmic Reticulum Protein 1	32	48.7558
ATP2A1	ATPase Sarcoplasmic/Endoplasmic Reticulum Ca2+ Transporting 1	49	47.5961
XBP1	X-Box Binding Protein 1	45	46.4861
SERP2	Stress Associated Endoplasmic Reticulum Protein Family Member 2	30	44.8199
ATP2A3	ATPase Sarcoplasmic/Endoplasmic Reticulum Ca2+ Transporting 3	45	44.6491
ERP29	Endoplasmic Reticulum Protein 29	36	43.4517
ERP44	Endoplasmic Reticulum Protein 44	41	42.146
ERO1A	Endoplasmic Reticulum Oxidoreductase 1 Alpha	34	42.0029
KDELR1	KDEL Endoplasmic Reticulum Protein Retention Receptor 1	39	41.7348
ERAP1	Endoplasmic Reticulum Aminopeptidase 1	45	40.6361
OS9	OS9 Endoplasmic Reticulum Lectin	41	40.411
KDELR2	KDEL Endoplasmic Reticulum Protein Retention Receptor 2	40	40.3204
HERPUD1	Homocysteine Inducible ER Protein With Ubiquitin Like Domain 1	39	39.8292
ERN2	Endoplasmic Reticulum To Nucleus Signaling 2	37	37.9784
VCP	Valosin Containing Protein	48	37.949
ERLEC1	Endoplasmic Reticulum Lectin 1	35	37.6589
ERAP2	Endoplasmic Reticulum Aminopeptidase 2	40	37.3152
ERO1B	Endoplasmic Reticulum Oxidoreductase 1 Beta	33	36.7791
ATF6	Activating Transcription Factor 6	46	36.7779
KDELR3	KDEL Endoplasmic Reticulum Protein Retention Receptor 3	36	36.5556
SEC16A	SEC16 Homolog A, Endoplasmic Reticulum Export Factor	36	35.478
DDIT3	DNA Damage Inducible Transcript 3	45	34.9353
ERP27	Endoplasmic Reticulum Protein 27	34	34.6816
RER1	Retention In Endoplasmic Reticulum Sorting Receptor 1	34	34.112
TP53	Tumor Protein P53	51	32.2302
CALR	Calreticulin	50	32.0849
ERMP1	Endoplasmic Reticulum Metallopeptidase 1	36	32.0237
CHERP	Calcium Homeostasis Endoplasmic Reticulum Protein	34	31.3805
HSP90B1	Heat Shock Protein 90 Beta Family Member 1	44	31.3041
ATF4	Activating Transcription Factor 4	45	30.3626
EIF2S1	Eukaryotic Translation Initiation Factor 2 Subunit Alpha	43	30.2982
RYR2	Ryanodine Receptor 2	47	30.2594
CANX	Calnexin	43	28.9832
CPT2	Carnitine Palmitoyltransferase 2	49	27.2001
RYR1	Ryanodine Receptor 1	46	27.1896
SYVN1	Synoviolin 1	40	26.0501
TRDN	Triadin	41	25.8943
PDIA3	Protein Disulfide Isomerase Family A Member 3	43	25.7012
NFE2L1	NFE2 Like BZIP Transcription Factor 1	43	24.8955
CASQ2	Calsequestrin 2	44	24.6546
MAPK8	Mitogen-Activated Protein Kinase 8	48	24.5537
NFE2L2	NFE2 Like BZIP Transcription Factor 2	48	23.7386
DERL1	Derlin 1	37	23.6936
DERL2	Derlin 2	37	23.5094
APP	Amyloid Beta Precursor Protein	50	23.3255
DNAJC10	DnaJ Heat Shock Protein Family (Hsp40) Member C10	37	22.6206
LMAN1	Lectin, Mannose Binding 1	45	22.3365
HMOX1	Heme Oxygenase 1	50	22.3004
TXNDC12	Thioredoxin Domain Containing 12	36	22.1764
CALM1	Calmodulin 1	44	22.151
P4HB	Prolyl 4-Hydroxylase Subunit Beta	47	22.1297
PSEN1	Presenilin 1	51	22.0122
SOD1	Superoxide Dismutase 1	50	21.98
HYOU1	Hypoxia Up-Regulated 1	44	21.8729
SREBF1	Sterol Regulatory Element Binding Transcription Factor 1	45	21.5766
CASQ1	Calsequestrin 1	44	21.5728
BCL2	BCL2 Apoptosis Regulator	49	21.5111
MAPK14	Mitogen-Activated Protein Kinase 14	50	21.2088
LNPK	Lunapark, ER Junction Formation Factor	27	21.1036
CASP3	Caspase 3	48	20.9774
DNAJC3	DnaJ Heat Shock Protein Family (Hsp40) Member C3	40	20.9439
CASP4	Caspase 4	46	20.9323
SIL1	SIL1 Nucleotide Exchange Factor	40	20.8974
DNAJB9	DnaJ Heat Shock Protein Family (Hsp40) Member B9	38	20.6104
TNF	Tumor Necrosis Factor	50	20.5762
PRKN	Parkin RBR E3 Ubiquitin Protein Ligase	38	20.4142
MAP3K5	Mitogen-Activated Protein Kinase Kinase Kinase 5	46	20.3386
PPP1R15A	Protein Phosphatase 1 Regulatory Subunit 15A	40	20.3074
AMFR	Autocrine Motility Factor Receptor	42	20.2566
CAT	Catalase	49	20.1216
BCAP31	B Cell Receptor Associated Protein 31	40	19.9586
BAX	BCL2 Associated X, Apoptosis Regulator	47	19.7616
ITPR1	Inositol 1,4,5-Trisphosphate Receptor Type 1	48	19.7468
SLC6A4	Solute Carrier Family 6 Member 4	48	19.6539
PDIA4	Protein Disulfide Isomerase Family A Member 4	40	19.6181
STIM1	Stromal Interaction Molecule 1	48	19.5025
H6PD	Hexose-6-Phosphate Dehydrogenase/Glucose 1-Dehydrogenase	42	19.3697
SEC23A	SEC23 Homolog A, COPII Coat Complex Component	44	19.3268
G3BP1	G3BP Stress Granule Assembly Factor 1	39	19.1197
DERL3	Derlin 3	34	19.0642
CREB3	CAMP Responsive Element Binding Protein 3	37	19.0558
CLU	Clusterin	45	18.9699
TXNDC5	Thioredoxin Domain Containing 5	38	18.8322
STIP1	Stress Induced Phosphoprotein 1	43	18.6858
INS	Insulin	46	18.6711
WFS1	Wolframin ER Transmembrane Glycoprotein	45	18.4908
MAPK1	Mitogen-Activated Protein Kinase 1	50	18.467
CFTR	CF Transmembrane Conductance Regulator	50	18.297
MAN1B1	Mannosidase Alpha Class 1B Member 1	46	18.1662
JSRP1	Junctional Sarcoplasmic Reticulum Protein 1	34	18.0606
ATF6B	Activating Transcription Factor 6 Beta	38	17.9966
MANF	Mesencephalic Astrocyte Derived Neurotrophic Factor	38	17.9011
SAR1B	Secretion Associated Ras Related GTPase 1B	43	17.8674
OXSR1	Oxidative Stress Responsive Kinase 1	40	17.862
ERGIC3	ERGIC And Golgi 3	36	17.7288
DNAJB11	DnaJ Heat Shock Protein Family (Hsp40) Member B11	40	17.539
CRH	Corticotropin Releasing Hormone	44	17.4452
RTN4	Reticulon 4	44	17.3212
HSPA4	Heat Shock Protein Family A (Hsp70) Member 4	41	17.2356
STING1	Stimulator Of Interferon Response CGAMP Interactor 1	33	17.1559
HSPA1A	Heat Shock Protein Family A (Hsp70) Member 1A	44	17.0251
EPM2A	EPM2A Glucan Phosphatase, Laforin	42	16.975
FOS	Fos Proto-Oncogene, AP-1 Transcription Factor Subunit	50	16.7849
CREB3L1	CAMP Responsive Element Binding Protein 3 Like 1	41	16.7318
PARK7	Parkinsonism Associated Deglycase	44	16.6521
FKBP14	FKBP Prolyl Isomerase 14	40	16.605
G3BP2	G3BP Stress Granule Assembly Factor 2	36	16.4654
ATP13A1	ATPase 13A1	40	16.4468
SEL1L	SEL1L Adaptor Subunit Of ERAD E3 Ubiquitin Ligase	42	16.3767
IL6	Interleukin 6	48	16.3739
KCNH2	Potassium Voltage-Gated Channel Subfamily H Member 2	50	16.3235
SELENOS	Selenoprotein S	30	16.2939
KCNQ1	Potassium Voltage-Gated Channel Subfamily Q Member 1	49	16.2324
SIRT1	Sirtuin 1	47	16.1625
HSF1	Heat Shock Transcription Factor 1	44	16.1047
MIA2	MIA SH3 Domain ER Export Factor 2	38	16.0923
DDRGK1	DDRGK Domain Containing 1	37	16.0714
TMED4	Transmembrane P24 Trafficking Protein 4	35	15.9601
ABL1	ABL Proto-Oncogene 1, Non-Receptor Tyrosine Kinase	51	15.9311
MIA3	MIA SH3 Domain ER Export Factor 3	38	15.8478
UFL1	UFM1 Specific Ligase 1	34	15.8332
BDNF	Brain Derived Neurotrophic Factor	46	15.7265
TMEM33	Transmembrane Protein 33	34	15.4267
EDEM1	ER Degradation Enhancing Alpha-Mannosidase Like Protein 1	42	15.2606
PDIA2	Protein Disulfide Isomerase Family A Member 2	41	15.258
IL1B	Interleukin 1 Beta	46	15.2428
HSPA8	Heat Shock Protein Family A (Hsp70) Member 8	47	15.2099
SIGMAR1	Sigma Non-Opioid Intracellular Receptor 1	46	15.1799
HSP90AA1	Heat Shock Protein 90 Alpha Family Class A Member 1	47	15.1771
LMNA	Lamin A/C	48	15.1497
SEC61A1	SEC61 Translocon Subunit Alpha 1	41	15.1237
MBTPS2	Membrane Bound Transcription Factor Peptidase, Site 2	42	15.1228
BAG6	BAG Cochaperone 6	37	15.0433
CKAP4	Cytoskeleton Associated Protein 4	37	15.038
MTOR	Mechanistic Target Of Rapamycin Kinase	52	15.0189
PTPN1	Protein Tyrosine Phosphatase Non-Receptor Type 1	49	14.9766
SURF4	Surfeit 4	37	14.9315
YIPF5	Yip1 Domain Family Member 5	37	14.9152
STX17	Syntaxin 17	33	14.8922
HSPB1	Heat Shock Protein Family B (Small) Member 1	50	14.8868
RPN1	Ribophorin I	42	14.8252
CXCL8	C-X-C Motif Chemokine Ligand 8	40	14.7991
EIF2AK2	Eukaryotic Translation Initiation Factor 2 Alpha Kinase 2	46	14.6559
SELENON	Selenoprotein N	33	14.6436
NOS3	Nitric Oxide Synthase 3	50	14.636
TMED2	Transmembrane P24 Trafficking Protein 2	36	14.6
ERLIN2	ER Lipid Raft Associated 2	41	14.5055
GSR	Glutathione-Disulfide Reductase	48	14.5037
NR3C1	Nuclear Receptor Subfamily 3 Group C Member 1	49	14.4993
INSIG1	Insulin Induced Gene 1	40	14.4748
CYCS	Cytochrome C, Somatic	47	14.4419
APOE	Apolipoprotein E	50	14.4383
CREB3L2	CAMP Responsive Element Binding Protein 3 Like 2	38	14.4336
SQSTM1	Sequestosome 1	47	14.4307
SREBF2	Sterol Regulatory Element Binding Transcription Factor 2	42	14.3654
VAPB	VAMP Associated Protein B And C	44	14.3014
ESYT1	Extended Synaptotagmin 1	37	14.1425
NHLRC1	NHL Repeat Containing E3 Ubiquitin Protein Ligase 1	39	14.094
UBC	Ubiquitin C	41	14.053
SELENOK	Selenoprotein K	27	14.0215
ANK2	Ankyrin 2	42	13.9902
TGFB1	Transforming Growth Factor Beta 1	50	13.964
PKP2	Plakophilin 2	44	13.9434
ADIPOQ	Adiponectin, C1Q And Collagen Domain Containing	45	13.9201
JUN	Jun Proto-Oncogene, AP-1 Transcription Factor Subunit	47	13.9039
SCN5A	Sodium Voltage-Gated Channel Alpha Subunit 5	50	13.8764
SOD2	Superoxide Dismutase 2	49	13.8755
SCAP	SREBF Chaperone	41	13.7881
NOTCH3	Notch Receptor 3	49	13.7644
SEC31A	SEC31 Homolog A, COPII Coat Complex Component	42	13.7212
RTN3	Reticulon 3	41	13.6879
ESR1	Estrogen Receptor 1	52	13.6544
PARP1	Poly(ADP-Ribose) Polymerase 1	48	13.5374
SEC13	SEC13 Homolog, Nuclear Pore And COPII Coat Complex Component	41	13.5258
HERPUD2	HERPUD Family Member 2	34	13.4773
TMBIM6	Transmembrane BAX Inhibitor Motif Containing 6	37	13.4772
SEC24A	SEC24 Homolog A, COPII Coat Complex Component	38	13.4755
CALM3	Calmodulin 3	42	13.451
PSEN2	Presenilin 2	48	13.4309
PLN	Phospholamban	44	13.4121
PTGS2	Prostaglandin-Endoperoxide Synthase 2	48	13.392
EIF2AK1	Eukaryotic Translation Initiation Factor 2 Alpha Kinase 1	43	13.3517
SEC24B	SEC24 Homolog B, COPII Coat Complex Component	40	13.3497
TXN	Thioredoxin	45	13.347
LMAN2	Lectin, Mannose Binding 2	37	13.3441
CREB3L3	CAMP Responsive Element Binding Protein 3 Like 3	40	13.2997
SNCA	Synuclein Alpha	49	13.2484
CD4	CD4 Molecule	48	13.2237
CRHR1	Corticotropin Releasing Hormone Receptor 1	44	13.1938
ERGIC2	ERGIC And Golgi 2	36	13.1919
APOB	Apolipoprotein B	46	13.1914
BSCL2	BSCL2 Lipid Droplet Biogenesis Associated, Seipin	42	13.1873
MAPK10	Mitogen-Activated Protein Kinase 10	49	13.184
ASPH	Aspartate Beta-Hydroxylase	42	13.1592
CASP9	Caspase 9	46	13.1553
CCDC47	Coiled-Coil Domain Containing 47	35	13.1449
TRAM1	Translocation Associated Membrane Protein 1	39	13.1242
ERLIN1	ER Lipid Raft Associated 1	42	13.0331
VWF	Von Willebrand Factor	48	13.0329
RRBP1	Ribosome Binding Protein 1	38	13.0261
HMGCR	3-Hydroxy-3-Methylglutaryl-CoA Reductase	45	13.012
CRP	C-Reactive Protein	45	12.9378
ARL6IP1	ADP Ribosylation Factor Like GTPase 6 Interacting Protein 1	40	12.929
TOR1A	Torsin Family 1 Member A	45	12.9219
ATF3	Activating Transcription Factor 3	44	12.8597
RAB1A	RAB1A, Member RAS Oncogene Family	40	12.8208
CASP8	Caspase 8	50	12.8123
ATL3	Atlastin GTPase 3	37	12.7816
ESYT2	Extended Synaptotagmin 2	36	12.7382
AKT1	AKT Serine/Threonine Kinase 1	52	12.6892
TAPBP	TAP Binding Protein	44	12.6775
BNIP1	BCL2 Interacting Protein 1	34	12.6393
RAB1B	RAB1B, Member RAS Oncogene Family	41	12.6344
MPO	Myeloperoxidase	50	12.6129
SESN2	Sestrin 2	37	12.5523
LRRK2	Leucine Rich Repeat Kinase 2	48	12.5521
STIM2	Stromal Interaction Molecule 2	39	12.5419
BCL2L1	BCL2 Like 1	45	12.517
HSPA9	Heat Shock Protein Family A (Hsp70) Member 9	46	12.5169
VEGFA	Vascular Endothelial Growth Factor A	47	12.4996
CAV3	Caveolin 3	42	12.4625
TEX264	Testis Expressed 264, ER-Phagy Receptor	34	12.4359
PPIB	Peptidylprolyl Isomerase B	49	12.3921
RNF185	Ring Finger Protein 185	36	12.3351
INSIG2	Insulin Induced Gene 2	39	12.3199
P4HTM	Prolyl 4-Hydroxylase, Transmembrane	37	12.3046
CISD2	CDGSH Iron Sulfur Domain 2	41	12.2829
UGGT1	UDP-Glucose Glycoprotein Glucosyltransferase 1	38	12.267
CALM2	Calmodulin 2	45	12.2588
CCL2	C-C Motif Chemokine Ligand 2	47	12.2387
KEAP1	Kelch Like ECH Associated Protein 1	47	12.2279
ALG1	ALG1 Chitobiosyldiphosphodolichol Beta-Mannosyltransferase	42	12.2245
FICD	FIC Domain Protein Adenylyltransferase	34	12.1763
SEC24C	SEC24 Homolog C, COPII Coat Complex Component	44	12.1487
DDX3X	DEAD-Box Helicase 3 X-Linked	46	12.1291
SERPINA1	Serpin Family A Member 1	48	12.1029
CACNA1C	Calcium Voltage-Gated Channel Subunit Alpha1 C	49	12.0771
RSAD2	Radical S-Adenosyl Methionine Domain Containing 2	40	12.0467
SEC61B	SEC61 Translocon Subunit Beta	37	12.0241
JPH2	Junctophilin 2	40	11.9745
TAP1	Transporter 1, ATP Binding Cassette Subfamily B Member	46	11.9347
RNF186	Ring Finger Protein 186	33	11.923
ATL2	Atlastin GTPase 2	36	11.8991
BRSK2	BR Serine/Threonine Kinase 2	42	11.899
FOXRED2	FAD Dependent Oxidoreductase Domain Containing 2	33	11.8233
CNIH4	Cornichon Family AMPA Receptor Auxiliary Protein 4	35	11.7859
RPS27A	Ribosomal Protein S27a	41	11.7779
RNF183	Ring Finger Protein 183	31	11.7754
PREB	Prolactin Regulatory Element Binding	38	11.7644
PDIA6	Protein Disulfide Isomerase Family A Member 6	39	11.7251
SEC62	SEC62 Homolog, Preprotein Translocation Factor	36	11.7179
ORAI1	ORAI Calcium Release-Activated Calcium Modulator 1	43	11.6894
SGK1	Serum/Glucocorticoid Regulated Kinase 1	48	11.6685
AQP11	Aquaporin 11	34	11.6658
GBF1	Golgi Brefeldin A Resistant Guanine Nucleotide Exchange Factor 1	43	11.6563
PRNP	Prion Protein	46	11.6545
GET3	Guided Entry Of Tail-Anchored Proteins Factor 3, ATPase	33	11.627
EIF4G1	Eukaryotic Translation Initiation Factor 4 Gamma 1	46	11.6097
DNAH8	Dynein Axonemal Heavy Chain 8	38	11.5748
HLA-B	Major Histocompatibility Complex, Class I, B	46	11.5624
PDCD6	Programmed Cell Death 6	38	11.5579
COPB1	COPI Coat Complex Subunit Beta 1	39	11.5365
DDOST	Dolichyl-Diphosphooligosaccharide--Protein Glycosyltransferase Non-Catalytic Subunit	44	11.5331
BAK1	BCL2 Antagonist/Killer 1	44	11.5323
SEC63	SEC63 Homolog, Protein Translocation Regulator	43	11.5259
MYOC	Myocilin	42	11.5234
SAR1A	Secretion Associated Ras Related GTPase 1A	40	11.5227
ATL1	Atlastin GTPase 1	41	11.5166
GJB2	Gap Junction Protein Beta 2	46	11.4914
PRKCD	Protein Kinase C Delta	52	11.471
UBE2J1	Ubiquitin Conjugating Enzyme E2 J1	41	11.4107
SLC37A4	Solute Carrier Family 37 Member 4	42	11.4079
TRIM13	Tripartite Motif Containing 13	36	11.4061
XDH	Xanthine Dehydrogenase	46	11.4044
EDEM2	ER Degradation Enhancing Alpha-Mannosidase Like Protein 2	38	11.3868
IER3IP1	Immediate Early Response 3 Interacting Protein 1	37	11.3861
MAPK9	Mitogen-Activated Protein Kinase 9	47	11.3837
CANT1	Calcium Activated Nucleotidase 1	44	11.3676
EIF2AK4	Eukaryotic Translation Initiation Factor 2 Alpha Kinase 4	44	11.3521
VIM	Vimentin	49	11.3344
SERPINH1	Serpin Family H Member 1	45	11.2826
TMED10	Transmembrane P24 Trafficking Protein 10	41	11.244
RNF139	Ring Finger Protein 139	38	11.2409
FOXO1	Forkhead Box O1	48	11.2327
HTRA2	HtrA Serine Peptidase 2	45	11.2119
SLN	Sarcolipin	32	11.1701
CAPN3	Calpain 3	48	11.1582
CAV1	Caveolin 1	47	11.1519
TECRL	Trans-2,3-Enoyl-CoA Reductase Like	37	11.1492
PINK1	PTEN Induced Kinase 1	46	11.1481
TFG	Trafficking From ER To Golgi Regulator	44	11.1153
EGFR	Epidermal Growth Factor Receptor	52	11.1058
OSBPL8	Oxysterol Binding Protein Like 8	37	11.0986
NOX4	NADPH Oxidase 4	41	11.0973
POMC	Proopiomelanocortin	48	11.0832
HSD17B10	Hydroxysteroid 17-Beta Dehydrogenase 10	44	11.0741
TMEM259	Transmembrane Protein 259	31	11.0712
VAPA	VAMP Associated Protein A	42	11.0458
ZDHHC6	Zinc Finger DHHC-Type Palmitoyltransferase 6	37	11.0452
PRKAA1	Protein Kinase AMP-Activated Catalytic Subunit Alpha 1	46	11.0134
PRDX4	Peroxiredoxin 4	42	11.0083
FKBP14-AS1	FKBP14 Antisense RNA 1	9	10.9917
TRIP11	Thyroid Hormone Receptor Interactor 11	42	10.9891
CLN3	CLN3 Lysosomal/Endosomal Transmembrane Protein, Battenin	43	10.9744
SOAT1	Sterol O-Acyltransferase 1	44	10.971
QRICH1	Glutamine Rich 1	34	10.9688
EDEM3	ER Degradation Enhancing Alpha-Mannosidase Like Protein 3	38	10.9585
UBQLN1	Ubiquilin 1	41	10.9546
TMCC1	Transmembrane And Coiled-Coil Domain Family 1	34	10.9526
GSK3B	Glycogen Synthase Kinase 3 Beta	48	10.9445
HSPA1B	Heat Shock Protein Family A (Hsp70) Member 1B	40	10.9401
BACE1	Beta-Secretase 1	46	10.9212
TMED7	Transmembrane P24 Trafficking Protein 7	32	10.9135
TLR4	Toll Like Receptor 4	50	10.9071
KCNJ5	Potassium Inwardly Rectifying Channel Subfamily J Member 5	46	10.8901
TRAF2	TNF Receptor Associated Factor 2	44	10.8605
TOR1B	Torsin Family 1 Member B	39	10.8579
RCN2	Reticulocalbin 2	40	10.818
RTN1	Reticulon 1	37	10.8153
RYR3	Ryanodine Receptor 3	41	10.8131
STUB1	STIP1 Homology And U-Box Containing Protein 1	44	10.7789
RPN2	Ribophorin II	41	10.7754
FKBP5	FKBP Prolyl Isomerase 5	45	10.7667
PCSK9	Proprotein Convertase Subtilisin/Kexin Type 9	49	10.7346
FOXO3	Forkhead Box O3	44	10.7242
PDZD8	PDZ Domain Containing 8	34	10.6978
TAP2	Transporter 2, ATP Binding Cassette Subfamily B Member	44	10.6848
FAF2	Fas Associated Factor Family Member 2	37	10.6769
MAPK3	Mitogen-Activated Protein Kinase 3	48	10.6689
TNFRSF10B	TNF Receptor Superfamily Member 10b	49	10.654
PIEZO1	Piezo Type Mechanosensitive Ion Channel Component 1	38	10.6521
SHH	Sonic Hedgehog Signaling Molecule	49	10.6515
BECN1	Beclin 1	44	10.6401
NOS2	Nitric Oxide Synthase 2	48	10.6167
AUP1	AUP1 Lipid Droplet Regulating VLDL Assembly Factor	37	10.598
ATM	ATM Serine/Threonine Kinase	52	10.5901
AHCYL1	Adenosylhomocysteinase Like 1	43	10.5831
CCDC88B	Coiled-Coil Domain Containing 88B	33	10.5774
DHCR24	24-Dehydrocholesterol Reductase	45	10.5708
LMAN2L	Lectin, Mannose Binding 2 Like	38	10.5505
BBC3	BCL2 Binding Component 3	40	10.5455
STX18	Syntaxin 18	36	10.5442
SEC24D	SEC24 Homolog D, COPII Coat Complex Component	44	10.5348
CYBA	Cytochrome B-245 Alpha Chain	47	10.5348
VHL	Von Hippel-Lindau Tumor Suppressor	45	10.5325
COMT	Catechol-O-Methyltransferase	50	10.5249
UGGT2	UDP-Glucose Glycoprotein Glucosyltransferase 2	38	10.5023
MOGS	Mannosyl-Oligosaccharide Glucosidase	42	10.496
TARDBP	TAR DNA Binding Protein	45	10.4871
KCNE1	Potassium Voltage-Gated Channel Subfamily E Regulatory Subunit 1	45	10.4637
ALB	Albumin	49	10.4631
TMEM214	Transmembrane Protein 214	34	10.458
NLRP3	NLR Family Pyrin Domain Containing 3	46	10.4568
RNFT1	Ring Finger Protein, Transmembrane 1	34	10.4408
EMC10	ER Membrane Protein Complex Subunit 10	35	10.4393
TMED9	Transmembrane P24 Trafficking Protein 9	34	10.4332
SLC8A1	Solute Carrier Family 8 Member A1	44	10.4327
COMP	Cartilage Oligomeric Matrix Protein	47	10.4258
GPX7	Glutathione Peroxidase 7	41	10.4204
CDKN1A	Cyclin Dependent Kinase Inhibitor 1A	48	10.4102
STX5	Syntaxin 5	39	10.4069
MAPT	Microtubule Associated Protein Tau	49	10.4046
LOC110806262	Solute Carrier Family 6 Member 4 Gene Promoter	2	10.4046
DSP	Desmoplakin	49	10.3981
NQO1	NAD(P)H Quinone Dehydrogenase 1	47	10.3866
SCAMP5	Secretory Carrier Membrane Protein 5	35	10.3573
NFKB1	Nuclear Factor Kappa B Subunit 1	50	10.3512
G6PD	Glucose-6-Phosphate Dehydrogenase	49	10.3265
TXNIP	Thioredoxin Interacting Protein	37	10.3227
G6PC1	Glucose-6-Phosphatase Catalytic Subunit 1	36	10.3155
TMEM208	Transmembrane Protein 208	29	10.3051
RAB10	RAB10, Member RAS Oncogene Family	41	10.2974
GABARAPL2	GABA Type A Receptor Associated Protein Like 2	41	10.2934
CEBPB	CCAAT Enhancer Binding Protein Beta	43	10.2587
FKRP	Fukutin Related Protein	40	10.2298
STARD3	StAR Related Lipid Transfer Domain Containing 3	39	10.2156
SDF2L1	Stromal Cell Derived Factor 2 Like 1	36	10.1902
PON1	Paraoxonase 1	47	10.1726
MAPKAPK2	MAPK Activated Protein Kinase 2	47	10.1627
ORMDL3	ORMDL Sphingolipid Biosynthesis Regulator 3	40	10.1587
GJA1	Gap Junction Protein Alpha 1	49	10.1426
RAB6A	RAB6A, Member RAS Oncogene Family	40	10.1302
CYP2E1	Cytochrome P450 Family 2 Subfamily E Member 1	45	10.1268
TMEM117	Transmembrane Protein 117	31	10.1137
HTT	Huntingtin	43	10.1103
COPA	COPI Coat Complex Subunit Alpha	42	10.0828
THBS1	Thrombospondin 1	45	10.0826
HRC	Histidine Rich Calcium Binding Protein	36	10.0452
TG	Thyroglobulin	44	10.0299
YIF1A	Yip1 Interacting Factor Homolog A, Membrane Trafficking Protein	34	10.0296
MOSPD2	Motile Sperm Domain Containing 2	34	10.009
GAPDH	Glyceraldehyde-3-Phosphate Dehydrogenase	48	10.0059
KCNE2	Potassium Voltage-Gated Channel Subfamily E Regulatory Subunit 2	42	10.0012
SLC2A1	Solute Carrier Family 2 Member 1	52	9.99486
SEC23B	SEC23 Homolog B, COPII Coat Complex Component	42	9.99243
TOR1AIP2	Torsin 1A Interacting Protein 2	34	9.98774
SEC23IP	SEC23 Interacting Protein	40	9.98684
EMC1	ER Membrane Protein Complex Subunit 1	36	9.97881
MTTP	Microsomal Triglyceride Transfer Protein	44	9.96892
HLA-A	Major Histocompatibility Complex, Class I, A	46	9.95675
PRKAA2	Protein Kinase AMP-Activated Catalytic Subunit Alpha 2	50	9.94149
BCL2L11	BCL2 Like 11	44	9.90513
GPR37	G Protein-Coupled Receptor 37	44	9.87267
MZB1	Marginal Zone B And B1 Cell Specific Protein	34	9.8583
DNM1L	Dynamin 1 Like	46	9.80423
SRPRA	SRP Receptor Subunit Alpha	30	9.80234
KTN1	Kinectin 1	40	9.78684
TRPV4	Transient Receptor Potential Cation Channel Subfamily V Member 4	48	9.77285
SRP54	Signal Recognition Particle 54	42	9.76255
CRYAB	Crystallin Alpha B	44	9.75916
TIA1	TIA1 Cytotoxic Granule Associated RNA Binding Protein	42	9.75762
HSPD1	Heat Shock Protein Family D (Hsp60) Member 1	46	9.74636
CYB5R3	Cytochrome B5 Reductase 3	45	9.7254
APEX1	Apurinic/Apyrimidinic Endodeoxyribonuclease 1	44	9.72119
LDLR	Low Density Lipoprotein Receptor	50	9.71659
TMX3	Thioredoxin Related Transmembrane Protein 3	38	9.71455
IL10	Interleukin 10	46	9.71298
UBAC2	UBA Domain Containing 2	38	9.69292
VKORC1	Vitamin K Epoxide Reductase Complex Subunit 1	46	9.68208
GRAMD1A	GRAM Domain Containing 1A	33	9.63446
MAP2K6	Mitogen-Activated Protein Kinase Kinase 6	45	9.63225
CYP1A2	Cytochrome P450 Family 1 Subfamily A Member 2	46	9.6097
POGLUT2	Protein O-Glucosyltransferase 2	26	9.60779
SPAST	Spastin	39	9.59934
HIF1A	Hypoxia Inducible Factor 1 Subunit Alpha	46	9.58554
EGF	Epidermal Growth Factor	50	9.58036
PPARG	Peroxisome Proliferator Activated Receptor Gamma	51	9.58033
LPCAT3	Lysophosphatidylcholine Acyltransferase 3	35	9.56411
PCSK6	Proprotein Convertase Subtilisin/Kexin Type 6	41	9.56305
UGT1A1	UDP Glucuronosyltransferase Family 1 Member A1	49	9.54851
HMGCLL1	3-Hydroxymethyl-3-Methylglutaryl-CoA Lyase Like 1	37	9.54376
CLCC1	Chloride Channel CLIC Like 1	38	9.49241
SEC22B	SEC22 Homolog B, Vesicle Trafficking Protein	35	9.4742
MAP1LC3A	Microtubule Associated Protein 1 Light Chain 3 Alpha	41	9.46497
GRAMD1B	GRAM Domain Containing 1B	35	9.46236
JKAMP	JNK1/MAPK8 Associated Membrane Protein	34	9.45363
USO1	USO1 Vesicle Transport Factor	38	9.44746
CACNA1S	Calcium Voltage-Gated Channel Subunit Alpha1 S	48	9.42945
PPP1R15B	Protein Phosphatase 1 Regulatory Subunit 15B	37	9.42308
REEP5	Receptor Accessory Protein 5	40	9.42184
EMC7	ER Membrane Protein Complex Subunit 7	30	9.41314
CASP7	Caspase 7	48	9.3959
UBE2G2	Ubiquitin Conjugating Enzyme E2 G2	43	9.36405
MAP2K7	Mitogen-Activated Protein Kinase Kinase 7	45	9.36097
DMD	Dystrophin	46	9.35551
DMPK	DM1 Protein Kinase	48	9.35457
REEP4	Receptor Accessory Protein 4	36	9.3437
SRC	SRC Proto-Oncogene, Non-Receptor Tyrosine Kinase	50	9.33942
OXT	Oxytocin/Neurophysin I Prepropeptide	38	9.33934
CREBRF	CREB3 Regulatory Factor	32	9.33901
CLN6	CLN6 Transmembrane ER Protein	37	9.326
MAPK13	Mitogen-Activated Protein Kinase 13	45	9.31894
COL7A1	Collagen Type VII Alpha 1 Chain	44	9.31522
OSBP	Oxysterol Binding Protein	40	9.31191
CYBB	Cytochrome B-245 Beta Chain	46	9.30834
NPC1	NPC Intracellular Cholesterol Transporter 1	48	9.30551
TMX2	Thioredoxin Related Transmembrane Protein 2	37	9.30499
MBTPS1	Membrane Bound Transcription Factor Peptidase, Site 1	44	9.30095
NUPR1	Nuclear Protein 1, Transcriptional Regulator	35	9.29892
P3H4	Prolyl 3-Hydroxylase Family Member 4 (Inactive)	34	9.29122
DRD2	Dopamine Receptor D2	49	9.28572
UGT1A6	UDP Glucuronosyltransferase Family 1 Member A6	43	9.27623
SRP68	Signal Recognition Particle 68	37	9.26988
GBA	Glucosylceramidase Beta	48	9.2619
GABARAPL1	GABA Type A Receptor Associated Protein Like 1	40	9.25706
AKAP9	A-Kinase Anchoring Protein 9	44	9.24963
PKD2	Polycystin 2, Transient Receptor Potential Cation Channel	46	9.24924
USE1	Unconventional SNARE In The ER 1	35	9.20441
TGM2	Transglutaminase 2	46	9.203
ATP1A3	ATPase Na+/K+ Transporting Subunit Alpha 3	48	9.19748
NOTCH1	Notch Receptor 1	49	9.19639
PRDX2	Peroxiredoxin 2	45	9.19269
CYP1A1	Cytochrome P450 Family 1 Subfamily A Member 1	48	9.17673
GPX1	Glutathione Peroxidase 1	46	9.15364
INPP5K	Inositol Polyphosphate-5-Phosphatase K	43	9.14751
SCD	Stearoyl-CoA Desaturase	49	9.14614
EMC2	ER Membrane Protein Complex Subunit 2	32	9.13411
BOK	BCL2 Family Apoptosis Regulator BOK	40	9.1237
GET4	Guided Entry Of Tail-Anchored Proteins Factor 4	33	9.11602
CREB1	CAMP Responsive Element Binding Protein 1	48	9.10657
SNTA1	Syntrophin Alpha 1	44	9.08839
VMP1	Vacuole Membrane Protein 1	36	9.07745
AGR2	Anterior Gradient 2, Protein Disulphide Isomerase Family Member	39	9.0757
F2	Coagulation Factor II, Thrombin	48	9.06839
TMX1	Thioredoxin Related Transmembrane Protein 1	38	9.06775
MAOA	Monoamine Oxidase A	48	9.05885
BET1	Bet1 Golgi Vesicular Membrane Trafficking Protein	37	9.05646
ITPR3	Inositol 1,4,5-Trisphosphate Receptor Type 3	45	9.04985
S100A1	S100 Calcium Binding Protein A1	40	9.04626
ICMT	Isoprenylcysteine Carboxyl Methyltransferase	42	9.04443
UBL4A	Ubiquitin Like 4A	34	9.03491
GH-LCR	Growth Hormone Locus Control Region	2	9.01828
LONP1	Lon Peptidase 1, Mitochondrial	44	9.01593
MDM2	MDM2 Proto-Oncogene	52	9.00607
CIB1	Calcium And Integrin Binding 1	41	9.00589
SDHB	Succinate Dehydrogenase Complex Iron Sulfur Subunit B	47	9.00084
DHCR7	7-Dehydrocholesterol Reductase	46	8.98878
SAMD8	Sterile Alpha Motif Domain Containing 8	37	8.96701
ARL6IP5	ADP Ribosylation Factor Like GTPase 6 Interacting Protein 5	37	8.95856
JPH4	Junctophilin 4	34	8.95329
VCAM1	Vascular Cell Adhesion Molecule 1	45	8.94984
DNAJB14	DnaJ Heat Shock Protein Family (Hsp40) Member B14	35	8.94751
AIFM1	Apoptosis Inducing Factor Mitochondria Associated 1	47	8.93305
RHOA	Ras Homolog Family Member A	46	8.90016
PIK3R1	Phosphoinositide-3-Kinase Regulatory Subunit 1	49	8.89949
HFE	Homeostatic Iron Regulator	44	8.89369
PLEKHF2	Pleckstrin Homology And FYVE Domain Containing 2	36	8.89049
PRDX1	Peroxiredoxin 1	47	8.88505
TRIB3	Tribbles Pseudokinase 3	42	8.87753
SMPD4	Sphingomyelin Phosphodiesterase 4	38	8.87014
BRCA1	BRCA1 DNA Repair Associated	49	8.86307
GOLGA2	Golgin A2	41	8.85381
DNAJB12	DnaJ Heat Shock Protein Family (Hsp40) Member B12	35	8.85207
SDHA	Succinate Dehydrogenase Complex Flavoprotein Subunit A	46	8.84644
MAP1LC3B	Microtubule Associated Protein 1 Light Chain 3 Beta	40	8.83649
PITPNB	Phosphatidylinositol Transfer Protein Beta	40	8.83497
MAP2K4	Mitogen-Activated Protein Kinase Kinase 4	45	8.83259
HSP90AB1	Heat Shock Protein 90 Alpha Family Class B Member 1	46	8.83197
EPO	Erythropoietin	41	8.82683
UBA52	Ubiquitin A-52 Residue Ribosomal Protein Fusion Product 1	40	8.82572
FMR1	FMRP Translational Regulator 1	43	8.8222
ATR	ATR Serine/Threonine Kinase	51	8.81882
SEC61G	SEC61 Translocon Subunit Gamma	34	8.80649
UBXN8	UBX Domain Protein 8	32	8.80271
RINT1	RAD50 Interactor 1	37	8.80061
STT3A	STT3 Oligosaccharyltransferase Complex Catalytic Subunit A	44	8.78446
GPER1	G Protein-Coupled Estrogen Receptor 1	38	8.77413
EMC3	ER Membrane Protein Complex Subunit 3	32	8.76946
UNC93B1	Unc-93 Homolog B1, TLR Signaling Regulator	39	8.75735
PON2	Paraoxonase 2	44	8.72455
CASP12	Caspase 12 (Gene/Pseudogene)	34	8.71767
RHBDD1	Rhomboid Domain Containing 1	34	8.70557
JAK2	Janus Kinase 2	51	8.70549
CAMK2G	Calcium/Calmodulin Dependent Protein Kinase II Gamma	48	8.70141
SLC39A14	Solute Carrier Family 39 Member 14	43	8.70064
YIF1B	Yip1 Interacting Factor Homolog B, Membrane Trafficking Protein	35	8.68715
PIGN	Phosphatidylinositol Glycan Anchor Biosynthesis Class N	41	8.67774
EDN1	Endothelin 1	48	8.67655
STAU1	Staufen Double-Stranded RNA Binding Protein 1	37	8.67558
MICB	MHC Class I Polypeptide-Related Sequence B	41	8.6671
C9orf72	C9orf72-SMCR8 Complex Subunit	41	8.6601
EMC4	ER Membrane Protein Complex Subunit 4	32	8.6564
HM13	Histocompatibility Minor 13	38	8.64257
MUC1	Mucin 1, Cell Surface Associated	48	8.64174
KDSR	3-Ketodihydrosphingosine Reductase	40	8.64075
OSBPL3	Oxysterol Binding Protein Like 3	38	8.63994
NR3C2	Nuclear Receptor Subfamily 3 Group C Member 2	46	8.62902
HMGB1	High Mobility Group Box 1	44	8.59479
RAB2A	RAB2A, Member RAS Oncogene Family	41	8.59256
IFNG	Interferon Gamma	47	8.57944
C2CD2L	C2CD2 Like	33	8.57733
TMTC3	Transmembrane O-Mannosyltransferase Targeting Cadherins 3	36	8.57002
TMED1	Transmembrane P24 Trafficking Protein 1	37	8.56434
UBE2J2	Ubiquitin Conjugating Enzyme E2 J2	40	8.54831
NCK1	NCK Adaptor Protein 1	43	8.5483
UBA5	Ubiquitin Like Modifier Activating Enzyme 5	41	8.52473
PRDX6	Peroxiredoxin 6	45	8.5189
TYR	Tyrosinase	46	8.50996
TSPO	Translocator Protein	42	8.49289
CNR1	Cannabinoid Receptor 1	46	8.48501
EBP	EBP Cholestenol Delta-Isomerase	43	8.46874
EMC6	ER Membrane Protein Complex Subunit 6	31	8.46371
F9	Coagulation Factor IX	47	8.46326
CARD14	Caspase Recruitment Domain Family Member 14	42	8.46102
ZW10	Zw10 Kinetochore Protein	38	8.4472
LBR	Lamin B Receptor	46	8.44615
MMGT1	Membrane Magnesium Transporter 1	33	8.43524
SCP2	Sterol Carrier Protein 2	45	8.42752
GSTM1	Glutathione S-Transferase Mu 1	41	8.42409
ATG14	Autophagy Related 14	35	8.41502
DBH	Dopamine Beta-Hydroxylase	50	8.41058
RCN1	Reticulocalbin 1	40	8.40503
KCNJ11	Potassium Inwardly Rectifying Channel Subfamily J Member 11	47	8.39607
SP1	Sp1 Transcription Factor	45	8.38802
HSD11B1	Hydroxysteroid 11-Beta Dehydrogenase 1	49	8.38638
SRP14	Signal Recognition Particle 14	36	8.38284
CCND1	Cyclin D1	50	8.36307
TEX2	Testis Expressed 2	33	8.35907
TF	Transferrin	49	8.35888
CDK1	Cyclin Dependent Kinase 1	44	8.34963
GPX8	Glutathione Peroxidase 8 (Putative)	40	8.34176
SHISA5	Shisa Family Member 5	36	8.34046
CASP2	Caspase 2	47	8.33607
MPPE1	Metallophosphoesterase 1	37	8.32486
PIGK	Phosphatidylinositol Glycan Anchor Biosynthesis Class K	42	8.31129
TMCO1	Transmembrane And Coiled-Coil Domains 1	39	8.30663
PTGS1	Prostaglandin-Endoperoxide Synthase 1	46	8.30655
ZC3H12A	Zinc Finger CCCH-Type Containing 12A	36	8.29856
NAGLU	N-Acetyl-Alpha-Glucosaminidase	42	8.27201
CALHM1	Calcium Homeostasis Modulator 1	33	8.26789
UBXN4	UBX Domain Protein 4	36	8.2598
TMEM41B	Transmembrane Protein 41B	33	8.25137
P3H1	Prolyl 3-Hydroxylase 1	40	8.24919
MAP2K1	Mitogen-Activated Protein Kinase Kinase 1	52	8.23971
IGF1	Insulin Like Growth Factor 1	48	8.22045
GLA	Galactosidase Alpha	47	8.21716
RFT1	RFT1 Homolog	38	8.20061
INSR	Insulin Receptor	52	8.19761
SCFD1	Sec1 Family Domain Containing 1	38	8.16479
STAT3	Signal Transducer And Activator Of Transcription 3	50	8.16045
YKT6	YKT6 V-SNARE Homolog	38	8.15041
CERT1	Ceramide Transporter 1	33	8.1475
NDRG1	N-Myc Downstream Regulated 1	44	8.12926
AGR3	Anterior Gradient 3, Protein Disulphide Isomerase Family Member	37	8.12818
IL1A	Interleukin 1 Alpha	43	8.12229
CYP2D6	Cytochrome P450 Family 2 Subfamily D Member 6	48	8.12
PIK3C3	Phosphatidylinositol 3-Kinase Catalytic Subunit Type 3	48	8.1185
FKBP1B	FKBP Prolyl Isomerase 1B	39	8.09238
AKAP6	A-Kinase Anchoring Protein 6	41	8.07619
UBB	Ubiquitin B	42	8.06652
JPH1	Junctophilin 1	39	8.05966
CGRRF1	Cell Growth Regulator With Ring Finger Domain 1	33	8.05888
ITPR2	Inositol 1,4,5-Trisphosphate Receptor Type 2	46	8.04917
PDHA1	Pyruvate Dehydrogenase E1 Subunit Alpha 1	47	8.04567
MAPKAP1	MAPK Associated Protein 1	42	8.04194
TLR9	Toll Like Receptor 9	45	8.03144
HACD3	3-Hydroxyacyl-CoA Dehydratase 3	35	8.02415
EEF1A1	Eukaryotic Translation Elongation Factor 1 Alpha 1	42	8.0241
HACD2	3-Hydroxyacyl-CoA Dehydratase 2	33	7.99779
KDR	Kinase Insert Domain Receptor	52	7.99165
GABARAP	GABA Type A Receptor-Associated Protein	42	7.98889
HSPA13	Heat Shock Protein Family A (Hsp70) Member 13	37	7.98303
SEC11A	SEC11 Homolog A, Signal Peptidase Complex Subunit	37	7.97059
CHAT	Choline O-Acetyltransferase	47	7.96513
SHC1	SHC Adaptor Protein 1	44	7.9617
GSTP1	Glutathione S-Transferase Pi 1	49	7.95812
SGTA	Small Glutamine Rich Tetratricopeptide Repeat Co-Chaperone Alpha	36	7.95468
HGSNAT	Heparan-Alpha-Glucosaminide N-Acetyltransferase	38	7.95292
MTDH	Metadherin	40	7.94816
PTPN2	Protein Tyrosine Phosphatase Non-Receptor Type 2	45	7.93992
RAC1	Rac Family Small GTPase 1	48	7.93286
NR1H2	Nuclear Receptor Subfamily 1 Group H Member 2	46	7.93169
MYC	MYC Proto-Oncogene, BHLH Transcription Factor	50	7.92905
UMOD	Uromodulin	42	7.92813
HTR2A	5-Hydroxytryptamine Receptor 2A	47	7.92764
UFM1	Ubiquitin Fold Modifier 1	39	7.92701
BCL2L10	BCL2 Like 10	38	7.92029
ZFAND2B	Zinc Finger AN1-Type Containing 2B	34	7.91879
GET1	Guided Entry Of Tail-Anchored Proteins Factor 1	28	7.90067
TRAPPC5	Trafficking Protein Particle Complex Subunit 5	35	7.89959
ERMARD	ER Membrane Associated RNA Degradation	33	7.85993
ADRB2	Adrenoceptor Beta 2	48	7.85757
FAS	Fas Cell Surface Death Receptor	49	7.8546
CDK5RAP3	CDK5 Regulatory Subunit Associated Protein 3	38	7.85093
CHRNE	Cholinergic Receptor Nicotinic Epsilon Subunit	44	7.84021
MX1	MX Dynamin Like GTPase 1	41	7.83773
MFN2	Mitofusin 2	46	7.83047
GANAB	Glucosidase II Alpha Subunit	45	7.82789
F8	Coagulation Factor VIII	46	7.82789
SGPP1	Sphingosine-1-Phosphate Phosphatase 1	38	7.81986
SELENOF	Selenoprotein F	27	7.81662
LACC1	Laccase Domain Containing 1	35	7.81604
POR	Cytochrome P450 Oxidoreductase	49	7.8115
GORASP2	Golgi Reassembly Stacking Protein 2	39	7.81139
CDKN3	Cyclin Dependent Kinase Inhibitor 3	42	7.79953
ANXA5	Annexin A5	45	7.79518
PRL	Prolactin	42	7.78916
PROC	Protein C, Inactivator Of Coagulation Factors Va And VIIIa	49	7.78391
DGAT1	Diacylglycerol O-Acyltransferase 1	46	7.76387
SCARA3	Scavenger Receptor Class A Member 3	37	7.75569
MSRB3	Methionine Sulfoxide Reductase B3	43	7.75481
SACM1L	SAC1 Like Phosphatidylinositide Phosphatase	38	7.7451
MCL1	MCL1 Apoptosis Regulator, BCL2 Family Member	45	7.74316
APOA1	Apolipoprotein A1	48	7.7328
NBAS	NBAS Subunit Of NRZ Tethering Complex	40	7.72823
KCNJ2	Potassium Inwardly Rectifying Channel Subfamily J Member 2	48	7.72399
MICA	MHC Class I Polypeptide-Related Sequence A	39	7.71534
REEP1	Receptor Accessory Protein 1	40	7.70326
MGST1	Microsomal Glutathione S-Transferase 1	41	7.69365
JPH3	Junctophilin 3	42	7.69256
SOAT2	Sterol O-Acyltransferase 2	43	7.69249
PRDX3	Peroxiredoxin 3	43	7.68861
TRAPPC12	Trafficking Protein Particle Complex Subunit 12	37	7.68636
AGER	Advanced Glycosylation End-Product Specific Receptor	44	7.66318
STARD3NL	STARD3 N-Terminal Like	37	7.64269
PKM	Pyruvate Kinase M1/2	44	7.62709
POMT2	Protein O-Mannosyltransferase 2	43	7.61571
FKBP4	FKBP Prolyl Isomerase 4	44	7.61447
SET	SET Nuclear Proto-Oncogene	45	7.60554
ANK1	Ankyrin 1	44	7.60279
PKD1	Polycystin 1, Transient Receptor Potential Channel Interacting	46	7.59593
CTSB	Cathepsin B	50	7.58618
ZFYVE27	Zinc Finger FYVE-Type Containing 27	36	7.56105
EIF2B5	Eukaryotic Translation Initiation Factor 2B Subunit Epsilon	43	7.55827
PABPC1	Poly(A) Binding Protein Cytoplasmic 1	42	7.54861
CTSD	Cathepsin D	50	7.54568
NOTCH2	Notch Receptor 2	49	7.53927
HSD17B12	Hydroxysteroid 17-Beta Dehydrogenase 12	40	7.53625
DPAGT1	Dolichyl-Phosphate N-Acetylglucosaminephosphotransferase 1	44	7.53599
NOL3	Nucleolar Protein 3	42	7.52212
SMPD1	Sphingomyelin Phosphodiesterase 1	48	7.52152
RETREG1	Reticulophagy Regulator 1	30	7.52047
TECR	Trans-2,3-Enoyl-CoA Reductase	43	7.51148
TFRC	Transferrin Receptor	47	7.50642
PARP16	Poly(ADP-Ribose) Polymerase Family Member 16	36	7.49151
STK4	Serine/Threonine Kinase 4	48	7.4911
HAX1	HCLS1 Associated Protein X-1	42	7.48818
SUMF2	Sulfatase Modifying Factor 2	39	7.48463
XIAP	X-Linked Inhibitor Of Apoptosis	47	7.47619
MR1	Major Histocompatibility Complex, Class I-Related	41	7.47015
CLN8	CLN8 Transmembrane ER And ERGIC Protein	41	7.46756
PML	PML Nuclear Body Scaffold	45	7.44925
CDK5	Cyclin Dependent Kinase 5	51	7.43766
STT3B	STT3 Oligosaccharyltransferase Complex Catalytic Subunit B	42	7.43531
ELN	Elastin	44	7.42909
COPE	COPI Coat Complex Subunit Epsilon	38	7.42627
SRPRB	SRP Receptor Subunit Beta	37	7.40942
RNF5	Ring Finger Protein 5	41	7.39089
TRAPPC4	Trafficking Protein Particle Complex Subunit 4	40	7.37085
PRKCA	Protein Kinase C Alpha	49	7.3704
NOS1	Nitric Oxide Synthase 1	49	7.37018
MAN1A1	Mannosidase Alpha Class 1A Member 1	41	7.36453
NLRP1	NLR Family Pyrin Domain Containing 1	43	7.36062
HLA-C	Major Histocompatibility Complex, Class I, C	45	7.33793
MAP2K3	Mitogen-Activated Protein Kinase Kinase 3	48	7.32873
GADD45A	Growth Arrest And DNA Damage Inducible Alpha	43	7.32373
ZFYVE1	Zinc Finger FYVE-Type Containing 1	36	7.31837
CP	Ceruloplasmin	49	7.31476
ECPAS	Ecm29 Proteasome Adaptor And Scaffold	28	7.29151
TRPM2	Transient Receptor Potential Cation Channel Subfamily M Member 2	41	7.2904
C1R	Complement C1r	47	7.28735
CRHR2	Corticotropin Releasing Hormone Receptor 2	42	7.28664
NPY	Neuropeptide Y	45	7.28634
LEP	Leptin	46	7.28432
SORT1	Sortilin 1	44	7.27732
GRINA	Glutamate Ionotropic Receptor NMDA Type Subunit Associated Protein 1	34	7.27522
G6PC3	Glucose-6-Phosphatase Catalytic Subunit 3	41	7.27401
GHRL	Ghrelin And Obestatin Prepropeptide	43	7.2737
ICAM1	Intercellular Adhesion Molecule 1	49	7.26842
PTGIS	Prostaglandin I2 Synthase	46	7.2609
PITPNM1	Phosphatidylinositol Transfer Protein Membrane Associated 1	38	7.2553
SCAPER	S-Phase Cyclin A Associated Protein In The ER	36	7.25395
ABCC8	ATP Binding Cassette Subfamily C Member 8	46	7.2458
OXTR	Oxytocin Receptor	46	7.24145
SLC35B1	Solute Carrier Family 35 Member B1	36	7.22396
PIK3CG	Phosphatidylinositol-4,5-Bisphosphate 3-Kinase Catalytic Subunit Gamma	47	7.22205
KRAS	KRAS Proto-Oncogene, GTPase	49	7.21521
DUSP19	Dual Specificity Phosphatase 19	38	7.21276
SSR2	Signal Sequence Receptor Subunit 2	40	7.20863
MYH7	Myosin Heavy Chain 7	47	7.20605
DNAJB2	DnaJ Heat Shock Protein Family (Hsp40) Member B2	42	7.20494
GATA1	GATA Binding Protein 1	46	7.2047
ACTC1	Actin Alpha Cardiac Muscle 1	42	7.20469
TRPA1	Transient Receptor Potential Cation Channel Subfamily A Member 1	46	7.203
ELOVL2	ELOVL Fatty Acid Elongase 2	40	7.18953
TNFRSF1A	TNF Receptor Superfamily Member 1A	48	7.18771
TM7SF2	Transmembrane 7 Superfamily Member 2	40	7.18323
PLOD3	Procollagen-Lysine,2-Oxoglutarate 5-Dioxygenase 3	46	7.17638
ADCYAP1	Adenylate Cyclase Activating Polypeptide 1	42	7.16537
ACE	Angiotensin I Converting Enzyme	50	7.16343
PPM1L	Protein Phosphatase, Mg2+/Mn2+ Dependent 1L	37	7.15963
KPNB1	Karyopherin Subunit Beta 1	42	7.15714
PRDX5	Peroxiredoxin 5	44	7.15346
ZMPSTE24	Zinc Metallopeptidase STE24	41	7.14795
WDR83OS	WD Repeat Domain 83 Opposite Strand	32	7.14638
CYP1B1	Cytochrome P450 Family 1 Subfamily B Member 1	48	7.13996
DES	Desmin	46	7.1324
DSPP	Dentin Sialophosphoprotein	38	7.13106
FN1	Fibronectin 1	49	7.1225
FANCD2	FA Complementation Group D2	46	7.11421
CYB5A	Cytochrome B5 Type A	43	7.11323
DST	Dystonin	42	7.10677
MYDGF	Myeloid Derived Growth Factor	33	7.10337
PPARGC1A	PPARG Coactivator 1 Alpha	45	7.10032
BCAP29	B Cell Receptor Associated Protein 29	36	7.08974
SCYL1	SCY1 Like Pseudokinase 1	42	7.08656
CD74	CD74 Molecule	42	7.08465
LRRC59	Leucine Rich Repeat Containing 59	34	7.08211
STK25	Serine/Threonine Kinase 25	40	7.07742
ABCD1	ATP Binding Cassette Subfamily D Member 1	45	7.07575
NOS1AP	Nitric Oxide Synthase 1 Adaptor Protein	39	7.07186
ABCD4	ATP Binding Cassette Subfamily D Member 4	43	7.0596
TRAPPC2	Trafficking Protein Particle Complex Subunit 2	37	7.05302
KNG1	Kininogen 1	46	7.04656
HLA-DRA	Major Histocompatibility Complex, Class II, DR Alpha	46	7.03763
VAMP7	Vesicle Associated Membrane Protein 7	40	7.03258
ELOVL7	ELOVL Fatty Acid Elongase 7	36	7.02917
TRAPPC11	Trafficking Protein Particle Complex Subunit 11	35	7.02508
SSR1	Signal Sequence Receptor Subunit 1	39	7.02102
SPCS2	Signal Peptidase Complex Subunit 2	34	7.0125
JAGN1	Jagunal Homolog 1	36	7.01194
SLC25A1	Solute Carrier Family 25 Member 1	46	7.00994
RET	Ret Proto-Oncogene	52	7.00575
MCFD2	Multiple Coagulation Factor Deficiency 2, ER Cargo Receptor Complex Subunit	43	7.00131
TMEM43	Transmembrane Protein 43	41	6.99799
ATF2	Activating Transcription Factor 2	45	6.99205
SRP72	Signal Recognition Particle 72	40	6.98817
C1S	Complement C1s	47	6.9858
ELAVL1	ELAV Like RNA Binding Protein 1	41	6.98513
NGLY1	N-Glycanase 1	44	6.985
CYP3A4	Cytochrome P450 Family 3 Subfamily A Member 4	49	6.97802
BRCA2	BRCA2 DNA Repair Associated	48	6.97188
S100A9	S100 Calcium Binding Protein A9	42	6.96939
SGPP2	Sphingosine-1-Phosphate Phosphatase 2	35	6.96417
POMT1	Protein O-Mannosyltransferase 1	45	6.95812
PLA2G6	Phospholipase A2 Group VI	48	6.95735
USP19	Ubiquitin Specific Peptidase 19	39	6.95731
VCPIP1	Valosin Containing Protein Interacting Protein 1	36	6.95442
MMP2	Matrix Metallopeptidase 2	52	6.95226
LMBRD1	LMBR1 Domain Containing 1	39	6.94885
SFTPC	Surfactant Protein C	42	6.94808
ACTA1	Actin Alpha 1, Skeletal Muscle	46	6.94705
SI	Sucrase-Isomaltase	44	6.94267
UGT1A9	UDP Glucuronosyltransferase Family 1 Member A9	45	6.93998
F10	Coagulation Factor X	49	6.93986
ELOVL4	ELOVL Fatty Acid Elongase 4	45	6.93482
CD36	CD36 Molecule	47	6.92818
NCLN	Nicalin	36	6.92811
CDC42	Cell Division Cycle 42	50	6.92741
PMM2	Phosphomannomutase 2	46	6.92086
EIF4E	Eukaryotic Translation Initiation Factor 4E	48	6.91613
CYB5R4	Cytochrome B5 Reductase 4	40	6.91409
TTR	Transthyretin	48	6.90906
ADCYAP1R1	ADCYAP Receptor Type I	45	6.9076
SEC31B	SEC31 Homolog B, COPII Coat Complex Component	37	6.90694
KMT2B	Lysine Methyltransferase 2B	38	6.90655
NOD2	Nucleotide Binding Oligomerization Domain Containing 2	47	6.89751
GBA2	Glucosylceramidase Beta 2	40	6.89672
CALU	Calumenin	42	6.8956
IKBKG	Inhibitor Of Nuclear Factor Kappa B Kinase Regulatory Subunit Gamma	47	6.89187
MARCHF6	Membrane Associated Ring-CH-Type Finger 6	30	6.88555
TERT	Telomerase Reverse Transcriptase	50	6.8853
POP1	POP1 Homolog, Ribonuclease P/MRP Subunit	38	6.87491
TTN	Titin	46	6.87266
IL1RN	Interleukin 1 Receptor Antagonist	48	6.86574
ATG2A	Autophagy Related 2A	36	6.86433
RTN2	Reticulon 2	41	6.86015
RNF13	Ring Finger Protein 13	41	6.85874
NPLOC4	NPL4 Homolog, Ubiquitin Recognition Factor	38	6.85306
FURIN	Furin, Paired Basic Amino Acid Cleaving Enzyme	45	6.84673
ALG13	ALG13 UDP-N-Acetylglucosaminyltransferase Subunit	37	6.84535
DNAJB1	DnaJ Heat Shock Protein Family (Hsp40) Member B1	42	6.84479
FBN1	Fibrillin 1	46	6.84471
CIRBP	Cold Inducible RNA Binding Protein	37	6.83374
DAPK1	Death Associated Protein Kinase 1	48	6.82608
MGAT2	Alpha-1,6-Mannosyl-Glycoprotein 2-Beta-N-Acetylglucosaminyltransferase	43	6.82122
DYSF	Dysferlin	43	6.8196
ZDHHC4	Zinc Finger DHHC-Type Palmitoyltransferase 4	35	6.8115
CPQ	Carboxypeptidase Q	36	6.80407
NGF	Nerve Growth Factor	49	6.80114
DPM1	Dolichyl-Phosphate Mannosyltransferase Subunit 1, Catalytic	43	6.7986
FUS	FUS RNA Binding Protein	44	6.79666
RAB18	RAB18, Member RAS Oncogene Family	39	6.79079
PLOD2	Procollagen-Lysine,2-Oxoglutarate 5-Dioxygenase 2	45	6.78088
TRAPPC3	Trafficking Protein Particle Complex Subunit 3	39	6.77851
F5	Coagulation Factor V	46	6.77695
EMC8	ER Membrane Protein Complex Subunit 8	33	6.77673
GOSR1	Golgi SNAP Receptor Complex Member 1	38	6.77413
EP300	E1A Binding Protein P300	49	6.77109
MAOB	Monoamine Oxidase B	42	6.76953
BCHE	Butyrylcholinesterase	49	6.76349
CYP2C19	Cytochrome P450 Family 2 Subfamily C Member 19	48	6.75955
ELOVL1	ELOVL Fatty Acid Elongase 1	41	6.75512
COL1A1	Collagen Type I Alpha 1 Chain	50	6.75497
SSR4	Signal Sequence Receptor Subunit 4	41	6.75363
COL2A1	Collagen Type II Alpha 1 Chain	48	6.7454
PIK3CA	Phosphatidylinositol-4,5-Bisphosphate 3-Kinase Catalytic Subunit Alpha	52	6.74079
MAPK8IP1	Mitogen-Activated Protein Kinase 8 Interacting Protein 1	45	6.7289
TAPBPL	TAP Binding Protein Like	34	6.72609
CTNNB1	Catenin Beta 1	52	6.72218
RORA	RAR Related Orphan Receptor A	48	6.71332
GORASP1	Golgi Reassembly Stacking Protein 1	41	6.71111
CES1	Carboxylesterase 1	46	6.70978
MMP9	Matrix Metallopeptidase 9	53	6.70623
NCK2	NCK Adaptor Protein 2	42	6.70121
CLCN1	Chloride Voltage-Gated Channel 1	44	6.69833
HMOX2	Heme Oxygenase 2	46	6.6938
CAMLG	Calcium Modulating Ligand	40	6.6902
PLOD1	Procollagen-Lysine,2-Oxoglutarate 5-Dioxygenase 1	43	6.6821
BTRC	Beta-Transducin Repeat Containing E3 Ubiquitin Protein Ligase	45	6.6781
GOSR2	Golgi SNAP Receptor Complex Member 2	42	6.67716
UGT1A10	UDP Glucuronosyltransferase Family 1 Member A10	42	6.67232
FKBP10	FKBP Prolyl Isomerase 10	42	6.6646
PTEN	Phosphatase And Tensin Homolog	50	6.64819
TRPM4	Transient Receptor Potential Cation Channel Subfamily M Member 4	44	6.64355
GDF15	Growth Differentiation Factor 15	42	6.64014
SLC39A7	Solute Carrier Family 39 Member 7	40	6.63483
PLA2G4C	Phospholipase A2 Group IVC	42	6.63152
COL4A1	Collagen Type IV Alpha 1 Chain	48	6.62934
UBXN2B	UBX Domain Protein 2B	36	6.61379
SVIP	Small VCP Interacting Protein	32	6.61233
AGTR1	Angiotensin II Receptor Type 1	49	6.60621
SYT2	Synaptotagmin 2	44	6.60111
PIGT	Phosphatidylinositol Glycan Anchor Biosynthesis Class T	40	6.60064
ACSL4	Acyl-CoA Synthetase Long Chain Family Member 4	44	6.58969
IGF2BP1	Insulin Like Growth Factor 2 MRNA Binding Protein 1	40	6.56221
FKBP1A	FKBP Prolyl Isomerase 1A	45	6.56055
FGFR3	Fibroblast Growth Factor Receptor 3	53	6.55669
FAAH	Fatty Acid Amide Hydrolase	48	6.55412
C3orf52	Chromosome 3 Open Reading Frame 52	32	6.54952
ROCK1	Rho Associated Coiled-Coil Containing Protein Kinase 1	49	6.54535
UCP2	Uncoupling Protein 2	45	6.53923
SRI	Sorcin	42	6.53829
CDH1	Cadherin 1	49	6.53706
PIGBOS1	PIGB Opposite Strand 1	16	6.53405
CUL3	Cullin 3	46	6.53283
ALG14	ALG14 UDP-N-Acetylglucosaminyltransferase Subunit	40	6.5296
CEMIP	Cell Migration Inducing Hyaluronidase 1	35	6.52615
YWHAE	Tyrosine 3-Monooxygenase/Tryptophan 5-Monooxygenase Activation Protein Epsilon	48	6.52123
OMA1	OMA1 Zinc Metallopeptidase	36	6.52015
HDAC6	Histone Deacetylase 6	51	6.51454
RHBDF1	Rhomboid 5 Homolog 1	39	6.51325
THBS4	Thrombospondin 4	43	6.51092
ACER3	Alkaline Ceramidase 3	38	6.51073
IL15RA	Interleukin 15 Receptor Subunit Alpha	40	6.50675
ATXN2	Ataxin 2	42	6.50039
NSF	N-Ethylmaleimide Sensitive Factor, Vesicle Fusing ATPase	44	6.499
UGT1A8	UDP Glucuronosyltransferase Family 1 Member A8	37	6.49815
ATP5MK	ATP Synthase Membrane Subunit K	29	6.48888
TANGO2	Transport And Golgi Organization 2 Homolog	34	6.48881
PTPN11	Protein Tyrosine Phosphatase Non-Receptor Type 11	51	6.48578
CREB3L4	CAMP Responsive Element Binding Protein 3 Like 4	37	6.47912
ILVBL	IlvB Acetolactate Synthase Like	38	6.4761
EMC9	ER Membrane Protein Complex Subunit 9	29	6.47428
RMRP	RNA Component Of Mitochondrial RNA Processing Endoribonuclease	26	6.4607
RELA	RELA Proto-Oncogene, NF-KB Subunit	50	6.45268
SGSH	N-Sulfoglucosamine Sulfohydrolase	45	6.4525
ACER1	Alkaline Ceramidase 1	33	6.45086
TUSC3	Tumor Suppressor Candidate 3	41	6.43925
ZDHHC2	Zinc Finger DHHC-Type Palmitoyltransferase 2	38	6.43705
UFC1	Ubiquitin-Fold Modifier Conjugating Enzyme 1	37	6.43513
SOD3	Superoxide Dismutase 3	42	6.43485
TMEM147	Transmembrane Protein 147	34	6.43219
BAG3	BAG Cochaperone 3	43	6.42628
ADAMTSL1	ADAMTS Like 1	42	6.4261
IL7	Interleukin 7	41	6.42461
LRPAP1	LDL Receptor Related Protein Associated Protein 1	43	6.42295
TMEM258	Transmembrane Protein 258	30	6.42288
ALPP	Alkaline Phosphatase, Placental	45	6.41896
GLUD1	Glutamate Dehydrogenase 1	49	6.41851
SRP9	Signal Recognition Particle 9	34	6.41826
UQCRFS1	Ubiquinol-Cytochrome C Reductase, Rieske Iron-Sulfur Polypeptide 1	45	6.41316
CDNF	Cerebral Dopamine Neurotrophic Factor	34	6.41281
TNFSF10	TNF Superfamily Member 10	44	6.4006
ATP7A	ATPase Copper Transporting Alpha	46	6.3925
DAB2IP	DAB2 Interacting Protein	40	6.38914
RNF19B	Ring Finger Protein 19B	35	6.38523
UFD1	Ubiquitin Recognition Factor In ER Associated Degradation 1	34	6.37212
NR1H3	Nuclear Receptor Subfamily 1 Group H Member 3	46	6.36601
CBY1	Chibby Family Member 1, Beta Catenin Antagonist	40	6.3571
BFAR	Bifunctional Apoptosis Regulator	38	6.35686
EEF2	Eukaryotic Translation Elongation Factor 2	47	6.35261
ATXN2L	Ataxin 2 Like	38	6.35008
LMAN1L	Lectin, Mannose Binding 1 Like	36	6.34407
ENTPD5	Ectonucleoside Triphosphate Diphosphohydrolase 5 (Inactive)	44	6.34315
MLEC	Malectin	36	6.34184
OPA1	OPA1 Mitochondrial Dynamin Like GTPase	44	6.33694
LAMA2	Laminin Subunit Alpha 2	44	6.33205
PXN	Paxillin	45	6.33085
SGPL1	Sphingosine-1-Phosphate Lyase 1	45	6.32104
DCSTAMP	Dendrocyte Expressed Seven Transmembrane Protein	35	6.32013
PPP1CA	Protein Phosphatase 1 Catalytic Subunit Alpha	46	6.30859
UBE2D3	Ubiquitin Conjugating Enzyme E2 D3	45	6.30714
BSG	Basigin (Ok Blood Group)	43	6.3052
EXT1	Exostosin Glycosyltransferase 1	48	6.30477
ATP13A2	ATPase Cation Transporting 13A2	42	6.30304
CAPN2	Calpain 2	46	6.30267
VRK2	VRK Serine/Threonine Kinase 2	41	6.3004
SPCS3	Signal Peptidase Complex Subunit 3	36	6.30019
TBXAS1	Thromboxane A Synthase 1	50	6.29532
UBXN1	UBX Domain Protein 1	34	6.28606
CHEK1	Checkpoint Kinase 1	48	6.28431
AKR1B1	Aldo-Keto Reductase Family 1 Member B	46	6.28412
MAP3K7	Mitogen-Activated Protein Kinase Kinase Kinase 7	50	6.28063
LRP6	LDL Receptor Related Protein 6	47	6.27898
KPNA2	Karyopherin Subunit Alpha 2	44	6.27527
SPCS1	Signal Peptidase Complex Subunit 1	35	6.27395
PIGA	Phosphatidylinositol Glycan Anchor Biosynthesis Class A	44	6.27333
CACNA1A	Calcium Voltage-Gated Channel Subunit Alpha1 A	48	6.26123
SERPINC1	Serpin Family C Member 1	47	6.26002
SERPINE1	Serpin Family E Member 1	49	6.25661
TXNRD1	Thioredoxin Reductase 1	46	6.25484
GRIN1	Glutamate Ionotropic Receptor NMDA Type Subunit 1	49	6.25342
HCRT	Hypocretin Neuropeptide Precursor	40	6.24756
G6PC2	Glucose-6-Phosphatase Catalytic Subunit 2	37	6.2474
PRKCSH	Protein Kinase C Substrate 80K-H	44	6.24504
ACP1	Acid Phosphatase 1	43	6.24224
NPM1	Nucleophosmin 1	49	6.23406
UBQLN2	Ubiquilin 2	42	6.23337
DHDDS	Dehydrodolichyl Diphosphate Synthase Subunit	42	6.22498
SORL1	Sortilin Related Receptor 1	45	6.22221
NPPB	Natriuretic Peptide B	43	6.2216
ARSA	Arylsulfatase A	47	6.22036
AGPAT1	1-Acylglycerol-3-Phosphate O-Acyltransferase 1	41	6.21199
DAXX	Death Domain Associated Protein	42	6.20998
ALG11	ALG11 Alpha-1,2-Mannosyltransferase	40	6.20752
RPA1	Replication Protein A1	45	6.20132
ATG9A	Autophagy Related 9A	39	6.19815
HRAS	HRas Proto-Oncogene, GTPase	50	6.19449
IL2	Interleukin 2	44	6.19249
HSPA6	Heat Shock Protein Family A (Hsp70) Member 6	44	6.18739
TLR3	Toll Like Receptor 3	50	6.18371
PSMD2	Proteasome 26S Subunit Ubiquitin Receptor, Non-ATPase 2	42	6.17664
ATP2C1	ATPase Secretory Pathway Ca2+ Transporting 1	45	6.17191
NEPRO	Nucleolus And Neural Progenitor Protein	30	6.16892
CLGN	Calmegin	36	6.16748
ABCG1	ATP Binding Cassette Subfamily G Member 1	44	6.16648
B2M	Beta-2-Microglobulin	48	6.16642
PCNA	Proliferating Cell Nuclear Antigen	49	6.16577
UGT1A7	UDP Glucuronosyltransferase Family 1 Member A7	41	6.16554
VDAC1	Voltage Dependent Anion Channel 1	45	6.1634
GPAT3	Glycerol-3-Phosphate Acyltransferase 3	33	6.16022
VMA21	Vacuolar ATPase Assembly Factor VMA21	36	6.15968
ALG2	ALG2 Alpha-1,3/1,6-Mannosyltransferase	41	6.15654
CRAT	Carnitine O-Acetyltransferase	45	6.15634
AGRN	Agrin	45	6.1499
CYP2B6	Cytochrome P450 Family 2 Subfamily B Member 6	46	6.14926
PRKRA	Protein Activator Of Interferon Induced Protein Kinase EIF2AK2	41	6.14693
UGT1A4	UDP Glucuronosyltransferase Family 1 Member A4	42	6.14677
ALPL	Alkaline Phosphatase, Biomineralization Associated	51	6.14213
YWHAZ	Tyrosine 3-Monooxygenase/Tryptophan 5-Monooxygenase Activation Protein Zeta	46	6.13687
GRP	Gastrin Releasing Peptide	40	6.13171
RARA	Retinoic Acid Receptor Alpha	48	6.12341
UBE2K	Ubiquitin Conjugating Enzyme E2 K	39	6.11408
PLPP3	Phospholipid Phosphatase 3	36	6.11384
UGT1A3	UDP Glucuronosyltransferase Family 1 Member A3	39	6.11041
ITGB1	Integrin Subunit Beta 1	49	6.10647
HLA-G	Major Histocompatibility Complex, Class I, G	44	6.09791
PDIA5	Protein Disulfide Isomerase Family A Member 5	37	6.09515
GPAA1	Glycosylphosphatidylinositol Anchor Attachment 1	41	6.09201
PDLIM1	PDZ And LIM Domain 1	40	6.09114
CAMK2D	Calcium/Calmodulin Dependent Protein Kinase II Delta	48	6.08709
ELOVL5	ELOVL Fatty Acid Elongase 5	42	6.08228
PRKD1	Protein Kinase D1	49	6.06838
ACTB	Actin Beta	48	6.05896
YBX1	Y-Box Binding Protein 1	38	6.05407
SPTLC1	Serine Palmitoyltransferase Long Chain Base Subunit 1	45	6.04475
PNKD	PNKD Metallo-Beta-Lactamase Domain Containing	42	6.04138
SSR3	Signal Sequence Receptor Subunit 3	37	6.04069
PSENEN	Presenilin Enhancer, Gamma-Secretase Subunit	44	6.04063
MYH6	Myosin Heavy Chain 6	46	6.03776
DAD1	Defender Against Cell Death 1	40	6.02672
WLS	Wnt Ligand Secretion Mediator	38	6.01899
DNAJA1	DnaJ Heat Shock Protein Family (Hsp40) Member A1	40	6.01887
PCK1	Phosphoenolpyruvate Carboxykinase 1	47	6.01428
BMP2	Bone Morphogenetic Protein 2	46	6.00916
HSPG2	Heparan Sulfate Proteoglycan 2	47	6.00562
VPS33A	VPS33A Core Subunit Of CORVET And HOPS Complexes	40	5.99965
CYP17A1	Cytochrome P450 Family 17 Subfamily A Member 1	48	5.99896
CDIPT	CDP-Diacylglycerol--Inositol 3-Phosphatidyltransferase	41	5.99533
PLD3	Phospholipase D Family Member 3	42	5.99004
EMD	Emerin	44	5.98647
MSRB1	Methionine Sulfoxide Reductase B1	40	5.98492
STAT1	Signal Transducer And Activator Of Transcription 1	51	5.97267
TRPV1	Transient Receptor Potential Cation Channel Subfamily V Member 1	46	5.96069
BID	BH3 Interacting Domain Death Agonist	44	5.9588
EGR1	Early Growth Response 1	44	5.95504
RPE65	Retinoid Isomerohydrolase RPE65	45	5.94631
SCN10A	Sodium Voltage-Gated Channel Alpha Subunit 10	48	5.9454
FBXO6	F-Box Protein 6	36	5.94375
LGALS1	Galectin 1	42	5.94173
SLC4A1	Solute Carrier Family 4 Member 1 (Diego Blood Group)	48	5.93421
RAP1GDS1	Rap1 GTPase-GDP Dissociation Stimulator 1	41	5.93266
TLR2	Toll Like Receptor 2	50	5.93094
TREM2	Triggering Receptor Expressed On Myeloid Cells 2	43	5.92718
UGT1A	UDP Glucuronosyltransferase Family 1 Member A Complex Locus	11	5.91777
MSRA	Methionine Sulfoxide Reductase A	42	5.91441
SLC1A1	Solute Carrier Family 1 Member 1	48	5.91037
KIF1C	Kinesin Family Member 1C	42	5.91012
LGALS3	Galectin 3	44	5.90524
GOLGB1	Golgin B1	36	5.89957
PMEL	Premelanosome Protein	39	5.89693
SNAP25	Synaptosome Associated Protein 25	48	5.88948
FLT3	Fms Related Receptor Tyrosine Kinase 3	51	5.88444
ABCA1	ATP Binding Cassette Subfamily A Member 1	47	5.88349
TRA	T Cell Receptor Alpha Locus	18	5.87911
SPPL3	Signal Peptide Peptidase Like 3	36	5.87811
ACTG1	Actin Gamma 1	48	5.877
PLG	Plasminogen	48	5.87375
BAD	BCL2 Associated Agonist Of Cell Death	44	5.86287
ARSH	Arylsulfatase Family Member H	34	5.85853
RPL5	Ribosomal Protein L5	46	5.85534
YTHDF2	YTH N6-Methyladenosine RNA Binding Protein 2	38	5.84748
AGT	Angiotensinogen	48	5.84714
ATP1A1	ATPase Na+/K+ Transporting Subunit Alpha 1	49	5.8457
ADAMTS13	ADAM Metallopeptidase With Thrombospondin Type 1 Motif 13	48	5.84415
YOD1	YOD1 Deubiquitinase	34	5.83684
LPL	Lipoprotein Lipase	49	5.83545
FAM120A	Family With Sequence Similarity 120A	37	5.82066
PPARA	Peroxisome Proliferator Activated Receptor Alpha	45	5.82039
UBQLN4	Ubiquilin 4	39	5.80493
RACK1	Receptor For Activated C Kinase 1	36	5.80486
TRAF6	TNF Receptor Associated Factor 6	45	5.80466
ANXA2	Annexin A2	47	5.79954
DICER1	Dicer 1, Ribonuclease III	47	5.79032
POFUT1	Protein O-Fucosyltransferase 1	44	5.78913
TRAP1	TNF Receptor Associated Protein 1	42	5.78438
KCNN4	Potassium Calcium-Activated Channel Subfamily N Member 4	48	5.78066
KCNMA1	Potassium Calcium-Activated Channel Subfamily M Alpha 1	49	5.7801
SLC37A1	Solute Carrier Family 37 Member 1	37	5.77973
PLA2G4A	Phospholipase A2 Group IVA	48	5.77877
LIPC	Lipase C, Hepatic Type	46	5.77547
MT-RNR2	Mitochondrially Encoded 16S RRNA	19	5.77434
NACA	Nascent Polypeptide Associated Complex Subunit Alpha	37	5.77188
CCDC88A	Coiled-Coil Domain Containing 88A	41	5.76905
UVRAG	UV Radiation Resistance Associated	41	5.76827
MET	MET Proto-Oncogene, Receptor Tyrosine Kinase	52	5.76743
GOLPH3	Golgi Phosphoprotein 3	38	5.76595
UGT1A5	UDP Glucuronosyltransferase Family 1 Member A5	35	5.76569
NRG1	Neuregulin 1	46	5.76477
GRIA1	Glutamate Ionotropic Receptor AMPA Type Subunit 1	48	5.76048
MUC5AC	Mucin 5AC, Oligomeric Mucus/Gel-Forming	39	5.75911
LDAF1	Lipid Droplet Assembly Factor 1	25	5.75832
VAMP1	Vesicle Associated Membrane Protein 1	43	5.75611
ORMDL1	ORMDL Sphingolipid Biosynthesis Regulator 1	34	5.75413
SELENOT	Selenoprotein T	28	5.75366
SIRT2	Sirtuin 2	46	5.75147
HSPA1L	Heat Shock Protein Family A (Hsp70) Member 1 Like	44	5.75001
EIF5A	Eukaryotic Translation Initiation Factor 5A	43	5.7491
UCHL1	Ubiquitin C-Terminal Hydrolase L1	49	5.74849
EPHX1	Epoxide Hydrolase 1	45	5.74578
HTR1A	5-Hydroxytryptamine Receptor 1A	46	5.73215
NSFL1C	NSFL1 Cofactor	38	5.73193
SIRT3	Sirtuin 3	46	5.73166
RPTOR	Regulatory Associated Protein Of MTOR Complex 1	42	5.72538
UBE2D2	Ubiquitin Conjugating Enzyme E2 D2	43	5.71256
MIR34A	MicroRNA 34a	23	5.70827
COLGALT1	Collagen Beta(1-O)Galactosyltransferase 1	37	5.70288
HSPA2	Heat Shock Protein Family A (Hsp70) Member 2	44	5.69881
KL	Klotho	45	5.69443
SLC27A2	Solute Carrier Family 27 Member 2	44	5.69104
ATF1	Activating Transcription Factor 1	44	5.68989
PIGB	Phosphatidylinositol Glycan Anchor Biosynthesis Class B	41	5.68598
CDK2	Cyclin Dependent Kinase 2	50	5.67237
TTF2	Transcription Termination Factor 2	40	5.66492
PMAIP1	Phorbol-12-Myristate-13-Acetate-Induced Protein 1	39	5.66339
PARG	Poly(ADP-Ribose) Glycohydrolase	40	5.66009
COPG1	COPI Coat Complex Subunit Gamma 1	37	5.65805
FASLG	Fas Ligand	46	5.65642
PEX11B	Peroxisomal Biogenesis Factor 11 Beta	40	5.65633
TMEM30A	Transmembrane Protein 30A	38	5.65532
H2AX	H2A.X Variant Histone	35	5.65297
RASGRF2	Ras Protein Specific Guanine Nucleotide Releasing Factor 2	36	5.65198
COPB2	COPI Coat Complex Subunit Beta 2	45	5.64749
IL18	Interleukin 18	42	5.64705
CASP1	Caspase 1	49	5.64678
TH	Tyrosine Hydroxylase	50	5.64611
USP13	Ubiquitin Specific Peptidase 13	44	5.64581
PIGC	Phosphatidylinositol Glycan Anchor Biosynthesis Class C	40	5.64166
EIF2B1	Eukaryotic Translation Initiation Factor 2B Subunit Alpha	43	5.63412
PSMA7	Proteasome 20S Subunit Alpha 7	44	5.63398
SEC22A	SEC22 Homolog A, Vesicle Trafficking Protein	36	5.63364
FITM2	Fat Storage Inducing Transmembrane Protein 2	37	5.62394
XXYLT1	Xyloside Xylosyltransferase 1	32	5.62054
CRELD2	Cysteine Rich With EGF Like Domains 2	40	5.61915
APAF1	Apoptotic Peptidase Activating Factor 1	46	5.61886
YTHDF1	YTH N6-Methyladenosine RNA Binding Protein 1	37	5.61832
PPIF	Peptidylprolyl Isomerase F	44	5.61327
SLC8A3	Solute Carrier Family 8 Member A3	43	5.61176
USP14	Ubiquitin Specific Peptidase 14	44	5.61132
PLP1	Proteolipid Protein 1	42	5.61129
MIR199A1	MicroRNA 199a-1	20	5.61033
COL13A1	Collagen Type XIII Alpha 1 Chain	40	5.60942
ARF1	ADP Ribosylation Factor 1	45	5.60908
ACSL3	Acyl-CoA Synthetase Long Chain Family Member 3	40	5.6083
TBL2	Transducin Beta Like 2	40	5.60819
NDUFS4	NADH:Ubiquinone Oxidoreductase Subunit S4	44	5.60215
TAOK3	TAO Kinase 3	40	5.60165
TXNDC16	Thioredoxin Domain Containing 16	33	5.59895
GFPT1	Glutamine--Fructose-6-Phosphate Transaminase 1	45	5.59565
IAPP	Islet Amyloid Polypeptide	41	5.5903
PTPRC	Protein Tyrosine Phosphatase Receptor Type C	50	5.58887
CR1	Complement C3b/C4b Receptor 1 (Knops Blood Group)	46	5.5749
CFLAR	CASP8 And FADD Like Apoptosis Regulator	44	5.5733
CDKN2A	Cyclin Dependent Kinase Inhibitor 2A	49	5.57115
BRAF	B-Raf Proto-Oncogene, Serine/Threonine Kinase	52	5.5672
LRIT3	Leucine Rich Repeat, Ig-Like And Transmembrane Domains 3	38	5.56227
SRL	Sarcalumenin	34	5.56166
TPM1	Tropomyosin 1	48	5.5532
ANKLE2	Ankyrin Repeat And LEM Domain Containing 2	39	5.55203
LGI4	Leucine Rich Repeat LGI Family Member 4	40	5.54754
OLR1	Oxidized Low Density Lipoprotein Receptor 1	42	5.54703
CDKAL1	CDK5 Regulatory Subunit Associated Protein 1 Like 1	39	5.54611
JUP	Junction Plakoglobin	47	5.54585
BGLAP	Bone Gamma-Carboxyglutamate Protein	40	5.53523
EOGT	EGF Domain Specific O-Linked N-Acetylglucosamine Transferase	37	5.53378
LAMP2	Lysosomal Associated Membrane Protein 2	43	5.53036
FLNB	Filamin B	46	5.52969
VKORC1L1	Vitamin K Epoxide Reductase Complex Subunit 1 Like 1	37	5.52396
PTPA	Protein Phosphatase 2 Phosphatase Activator	34	5.51965
HP	Haptoglobin	45	5.51832
DPM2	Dolichyl-Phosphate Mannosyltransferase Subunit 2, Regulatory	36	5.5179
NOX5	NADPH Oxidase 5	37	5.51775
RUVBL2	RuvB Like AAA ATPase 2	44	5.51712
DRD1	Dopamine Receptor D1	44	5.51271
TRPM8	Transient Receptor Potential Cation Channel Subfamily M Member 8	44	5.51251
PTK2	Protein Tyrosine Kinase 2	46	5.51194
PIGS	Phosphatidylinositol Glycan Anchor Biosynthesis Class S	39	5.50609
CSTB	Cystatin B	46	5.50471
CTDNEP1	CTD Nuclear Envelope Phosphatase 1	34	5.50229
ALDH3A2	Aldehyde Dehydrogenase 3 Family Member A2	45	5.49738
CHP1	Calcineurin Like EF-Hand Protein 1	37	5.49428
PIGH	Phosphatidylinositol Glycan Anchor Biosynthesis Class H	39	5.48619
UBE2N	Ubiquitin Conjugating Enzyme E2 N	46	5.48428
NIBAN1	Niban Apoptosis Regulator 1	30	5.47993
CYP19A1	Cytochrome P450 Family 19 Subfamily A Member 1	48	5.47643
CERS6	Ceramide Synthase 6	37	5.47491
SMIM14	Small Integral Membrane Protein 14	31	5.46931
PSMG1	Proteasome Assembly Chaperone 1	37	5.46881
MEF2A	Myocyte Enhancer Factor 2A	46	5.45964
F7	Coagulation Factor VII	47	5.4592
TESPA1	Thymocyte Expressed, Positive Selection Associated 1	33	5.45129
ANKS4B	Ankyrin Repeat And Sterile Alpha Motif Domain Containing 4B	32	5.44979
PDE5A	Phosphodiesterase 5A	45	5.44807
ANP32A	Acidic Nuclear Phosphoprotein 32 Family Member A	42	5.44664
MIR21	MicroRNA 21	25	5.44384
RPL10	Ribosomal Protein L10	44	5.43929
SMPD2	Sphingomyelin Phosphodiesterase 2	40	5.42918
NRAS	NRAS Proto-Oncogene, GTPase	48	5.42866
PROS1	Protein S	48	5.4233
ATP2C2	ATPase Secretory Pathway Ca2+ Transporting 2	41	5.42042
MTHFR	Methylenetetrahydrofolate Reductase	48	5.41702
ATP5F1A	ATP Synthase F1 Subunit Alpha	37	5.41132
PRKDC	Protein Kinase, DNA-Activated, Catalytic Subunit	49	5.40782
ULBP1	UL16 Binding Protein 1	38	5.39893
LIN28A	Lin-28 Homolog A	39	5.39842
QDPR	Quinoid Dihydropteridine Reductase	46	5.39348
MYRF	Myelin Regulatory Factor	36	5.39325
PLCG1	Phospholipase C Gamma 1	47	5.38925
ERBB2	Erb-B2 Receptor Tyrosine Kinase 2	53	5.38855
LMNB1	Lamin B1	46	5.38081
PRKAB1	Protein Kinase AMP-Activated Non-Catalytic Subunit Beta 1	46	5.37981
LDHA	Lactate Dehydrogenase A	50	5.37962
PTDSS1	Phosphatidylserine Synthase 1	43	5.3792
KCNIP4	Potassium Voltage-Gated Channel Interacting Protein 4	38	5.37839
CASC3	CASC3 Exon Junction Complex Subunit	35	5.37518
PNPLA6	Patatin Like Phospholipase Domain Containing 6	44	5.37209
PEMT	Phosphatidylethanolamine N-Methyltransferase	40	5.37152
SGF29	SAGA Complex Associated Factor 29	28	5.36357
KCNQ1-AS1	KCNQ1 Antisense RNA 1	17	5.36353
EDNRA	Endothelin Receptor Type A	49	5.36031
CYP2C9	Cytochrome P450 Family 2 Subfamily C Member 9	48	5.35574
MYLK	Myosin Light Chain Kinase	51	5.35356
STBD1	Starch Binding Domain 1	35	5.35177
PPIA	Peptidylprolyl Isomerase A	45	5.34195
OPRM1	Opioid Receptor Mu 1	48	5.33626
NRBP1	Nuclear Receptor Binding Protein 1	38	5.33515
EEF1D	Eukaryotic Translation Elongation Factor 1 Delta	41	5.3291
HLA-DRB1	Major Histocompatibility Complex, Class II, DR Beta 1	46	5.32825
KRT8	Keratin 8	46	5.32634
TIAL1	TIA1 Cytotoxic Granule Associated RNA Binding Protein Like 1	40	5.32305
TFEB	Transcription Factor EB	41	5.32271
LPCAT1	Lysophosphatidylcholine Acyltransferase 1	36	5.31412
DDX6	DEAD-Box Helicase 6	45	5.31379
TMEM67	Transmembrane Protein 67	38	5.31148
CSDE1	Cold Shock Domain Containing E1	38	5.30993
ORMDL2	ORMDL Sphingolipid Biosynthesis Regulator 2	36	5.30564
SERPINI1	Serpin Family I Member 1	45	5.30251
CDH2	Cadherin 2	52	5.29758
NPC2	NPC Intracellular Cholesterol Transporter 2	42	5.29506
STEEP1	STING1 ER Exit Protein 1	28	5.28641
HADHB	Hydroxyacyl-CoA Dehydrogenase Trifunctional Multienzyme Complex Subunit Beta	46	5.2828
EXTL2	Exostosin Like Glycosyltransferase 2	38	5.28161
SPPL2C	Signal Peptide Peptidase Like 2C	33	5.27667
AIMP1	Aminoacyl TRNA Synthetase Complex Interacting Multifunctional Protein 1	42	5.26655
HSD11B2	Hydroxysteroid 11-Beta Dehydrogenase 2	46	5.26641
FKBP9	FKBP Prolyl Isomerase 9	36	5.26531
SYNCRIP	Synaptotagmin Binding Cytoplasmic RNA Interacting Protein	39	5.26509
CCN2	Cellular Communication Network Factor 2	38	5.26328
LCLAT1	Lysocardiolipin Acyltransferase 1	37	5.26137
NUP210	Nucleoporin 210	40	5.26018
FH	Fumarate Hydratase	45	5.25869
SEC22C	SEC22 Homolog C, Vesicle Trafficking Protein	30	5.25797
SLC9A1	Solute Carrier Family 9 Member A1	50	5.25702
SERPINA2	Serpin Family A Member 2 (Gene/Pseudogene)	28	5.25657
PEF1	Penta-EF-Hand Domain Containing 1	36	5.25508
RAF1	Raf-1 Proto-Oncogene, Serine/Threonine Kinase	52	5.25292
CTH	Cystathionine Gamma-Lyase	49	5.24909
E2F1	E2F Transcription Factor 1	43	5.24575
CASR	Calcium Sensing Receptor	50	5.24561
AVP	Arginine Vasopressin	45	5.24477
MARCHF5	Membrane Associated Ring-CH-Type Finger 5	31	5.24382
AGPAT2	1-Acylglycerol-3-Phosphate O-Acyltransferase 2	45	5.24138
GABRA1	Gamma-Aminobutyric Acid Type A Receptor Subunit Alpha1	47	5.23235
PRKCQ	Protein Kinase C Theta	48	5.23061
UBE2D1	Ubiquitin Conjugating Enzyme E2 D1	44	5.23002
RIC3	RIC3 Acetylcholine Receptor Chaperone	34	5.22661
DUOXA1	Dual Oxidase Maturation Factor 1	36	5.22333
BLZF1	Basic Leucine Zipper Nuclear Factor 1	39	5.21971
CDKN1B	Cyclin Dependent Kinase Inhibitor 1B	46	5.21487
TGFBR1	Transforming Growth Factor Beta Receptor 1	52	5.21143
CYB561D2	Cytochrome B561 Family Member D2	33	5.21066
SELP	Selectin P	45	5.21064
HTR3A	5-Hydroxytryptamine Receptor 3A	46	5.20552
TLR7	Toll Like Receptor 7	46	5.20097
HACE1	HECT Domain And Ankyrin Repeat Containing E3 Ubiquitin Protein Ligase 1	42	5.19983
MATN3	Matrilin 3	43	5.19782
HNRNPA1	Heterogeneous Nuclear Ribonucleoprotein A1	45	5.19488
YY1	YY1 Transcription Factor	47	5.19013
PREP	Prolyl Endopeptidase	41	5.18575
LRRC8D	Leucine Rich Repeat Containing 8 VRAC Subunit D	34	5.18135
ACBD3	Acyl-CoA Binding Domain Containing 3	38	5.18107
GCLC	Glutamate-Cysteine Ligase Catalytic Subunit	44	5.17985
EPAS1	Endothelial PAS Domain Protein 1	48	5.17653
SMAD3	SMAD Family Member 3	49	5.17526
SRXN1	Sulfiredoxin 1	34	5.17405
SLC25A11	Solute Carrier Family 25 Member 11	43	5.17327
F3	Coagulation Factor III, Tissue Factor	45	5.17307
CSNK2A1	Casein Kinase 2 Alpha 1	50	5.16977
RPLP0	Ribosomal Protein Lateral Stalk Subunit P0	40	5.16889
DGAT2	Diacylglycerol O-Acyltransferase 2	43	5.16695
BIRC2	Baculoviral IAP Repeat Containing 2	44	5.16101
TSC2	TSC Complex Subunit 2	49	5.15959
CCK	Cholecystokinin	42	5.15956
PTP4A1	Protein Tyrosine Phosphatase 4A1	41	5.15815
FGF2	Fibroblast Growth Factor 2	45	5.1576
TOR1AIP1	Torsin 1A Interacting Protein 1	40	5.15661
EIF2B3	Eukaryotic Translation Initiation Factor 2B Subunit Gamma	42	5.15629
POMP	Proteasome Maturation Protein	41	5.15587
ENDOG	Endonuclease G	42	5.15008
HNF4A	Hepatocyte Nuclear Factor 4 Alpha	49	5.14032
NSG1	Neuronal Vesicle Trafficking Associated 1	34	5.13895
GABRB3	Gamma-Aminobutyric Acid Type A Receptor Subunit Beta3	49	5.13578
CYP21A2	Cytochrome P450 Family 21 Subfamily A Member 2	45	5.12971
MDH2	Malate Dehydrogenase 2	47	5.12953
HSPBP1	HSPA (Hsp70) Binding Protein 1	35	5.12657
MYO9A	Myosin IXA	39	5.12271
NCSTN	Nicastrin	46	5.12049
FGF21	Fibroblast Growth Factor 21	38	5.12034
PLAT	Plasminogen Activator, Tissue Type	48	5.1196
ARG1	Arginase 1	48	5.11485
NPPA	Natriuretic Peptide A	45	5.11473
SPAG5	Sperm Associated Antigen 5	37	5.11459
ABCC6	ATP Binding Cassette Subfamily C Member 6	46	5.10774
ARRB1	Arrestin Beta 1	43	5.10736
ENPP1	Ectonucleotide Pyrophosphatase/Phosphodiesterase 1	48	5.10088
GCN1	GCN1 Activator Of EIF2AK4	29	5.09856
GH1	Growth Hormone 1	44	5.09541
DHX36	DEAH-Box Helicase 36	38	5.09185
ELOVL3	ELOVL Fatty Acid Elongase 3	33	5.08823
FGFR4	Fibroblast Growth Factor Receptor 4	50	5.08307
STARD5	StAR Related Lipid Transfer Domain Containing 5	37	5.08253
PPP3CA	Protein Phosphatase 3 Catalytic Subunit Alpha	51	5.07983
HTR2C	5-Hydroxytryptamine Receptor 2C	46	5.07926
PTGES3	Prostaglandin E Synthase 3	43	5.07631
BAG1	BAG Cochaperone 1	41	5.07599
ERCC6	ERCC Excision Repair 6, Chromatin Remodeling Factor	45	5.07196
HLA-DPB1	Major Histocompatibility Complex, Class II, DP Beta 1	45	5.07129
PGRMC1	Progesterone Receptor Membrane Component 1	44	5.07106
RPL11	Ribosomal Protein L11	46	5.06902
PRRC2C	Proline Rich Coiled-Coil 2C	33	5.0645
NSDHL	NAD(P) Dependent Steroid Dehydrogenase-Like	43	5.05613
DELE1	DAP3 Binding Cell Death Enhancer 1	27	5.05233
GRIN2A	Glutamate Ionotropic Receptor NMDA Type Subunit 2A	51	5.05222
NAT8	N-Acetyltransferase 8 (Putative)	38	5.05175
KRTCAP2	Keratinocyte Associated Protein 2	33	5.04938
TIMP1	TIMP Metallopeptidase Inhibitor 1	43	5.04543
ACSF3	Acyl-CoA Synthetase Family Member 3	42	5.03998
P2RX7	Purinergic Receptor P2X 7	46	5.03899
DDHD1	DDHD Domain Containing 1	38	5.03883
EZH2	Enhancer Of Zeste 2 Polycomb Repressive Complex 2 Subunit	52	5.03734
C6orf120	Chromosome 6 Open Reading Frame 120	31	5.03722
VCL	Vinculin	46	5.03608
IGF1R	Insulin Like Growth Factor 1 Receptor	53	5.03593
GTF2I	General Transcription Factor IIi	41	5.03505
TRPC1	Transient Receptor Potential Cation Channel Subfamily C Member 1	41	5.03137
IGF2BP2	Insulin Like Growth Factor 2 MRNA Binding Protein 2	44	5.02882
RPS3	Ribosomal Protein S3	42	5.02476
DLG1	Discs Large MAGUK Scaffold Protein 1	43	5.02402
STK39	Serine/Threonine Kinase 39	44	5.02298
POMGNT2	Protein O-Linked Mannose N-Acetylglucosaminyltransferase 2 (Beta 1,4-)	36	5.02158
AQP2	Aquaporin 2	46	5.0169
CAST	Calpastatin	45	5.01379
LCN2	Lipocalin 2	43	5.00779
CYP2A6	Cytochrome P450 Family 2 Subfamily A Member 6	48	5.00616
M6PR	Mannose-6-Phosphate Receptor, Cation Dependent	43	5.0043
ATP11C	ATPase Phospholipid Transporting 11C	38	5.0021
TRAM2	Translocation Associated Membrane Protein 2	36	4.99647
TM6SF2	Transmembrane 6 Superfamily Member 2	29	4.99595
CREBBP	CREB Binding Protein	51	4.99235
ARFGAP2	ADP Ribosylation Factor GTPase Activating Protein 2	35	4.99019
LPIN1	Lipin 1	46	4.98942
EIF2B4	Eukaryotic Translation Initiation Factor 2B Subunit Delta	44	4.98811
DCN	Decorin	47	4.98795
CHRM3	Cholinergic Receptor Muscarinic 3	48	4.98202
CHKA	Choline Kinase Alpha	42	4.97856
TMEM199	Transmembrane Protein 199	34	4.97749
LIMCH1	LIM And Calponin Homology Domains 1	36	4.97584
ABCB6	ATP Binding Cassette Subfamily B Member 6 (Langereis Blood Group)	45	4.97573
SPP1	Secreted Phosphoprotein 1	46	4.97409
TPR	Translocated Promoter Region, Nuclear Basket Protein	42	4.96756
CST3	Cystatin C	44	4.96684
ASS1	Argininosuccinate Synthase 1	48	4.95608
RPL6	Ribosomal Protein L6	39	4.95228
NR4A1	Nuclear Receptor Subfamily 4 Group A Member 1	46	4.95116
VDR	Vitamin D Receptor	50	4.94927
BIK	BCL2 Interacting Killer	39	4.94891
BCL10	BCL10 Immune Signaling Adaptor	43	4.94693
PDX1	Pancreatic And Duodenal Homeobox 1	46	4.94497
HNRNPK	Heterogeneous Nuclear Ribonucleoprotein K	44	4.94326
PRKCB	Protein Kinase C Beta	46	4.94279
DEGS1	Delta 4-Desaturase, Sphingolipid 1	40	4.94204
RAD51	RAD51 Recombinase	51	4.9396
TUBA1B	Tubulin Alpha 1b	42	4.9367
TRB	T Cell Receptor Beta Locus	18	4.93151
HADHA	Hydroxyacyl-CoA Dehydrogenase Trifunctional Multienzyme Complex Subunit Alpha	46	4.92792
ADAM17	ADAM Metallopeptidase Domain 17	50	4.9268
CAPN1	Calpain 1	48	4.92679
NF1	Neurofibromin 1	48	4.92487
CCNA2	Cyclin A2	44	4.91625
COPG2	COPI Coat Complex Subunit Gamma 2	37	4.91447
NUCB2	Nucleobindin 2	39	4.91299
PHB1	Prohibitin 1	35	4.90881
SCN1A	Sodium Voltage-Gated Channel Alpha Subunit 1	46	4.9042
FKBP2	FKBP Prolyl Isomerase 2	38	4.9023
NAPA	NSF Attachment Protein Alpha	37	4.90204
NPHS2	NPHS2 Stomatin Family Member, Podocin	41	4.89835
SMAD2	SMAD Family Member 2	49	4.89427
UBAP2L	Ubiquitin Associated Protein 2 Like	36	4.89069
PRKACA	Protein Kinase CAMP-Activated Catalytic Subunit Alpha	50	4.88863
YTHDF3	YTH N6-Methyladenosine RNA Binding Protein 3	37	4.88614
MEG3	Maternally Expressed 3	30	4.8822
TMEM100	Transmembrane Protein 100	34	4.88195
CYP51A1	Cytochrome P450 Family 51 Subfamily A Member 1	44	4.88006
HMGCL	3-Hydroxy-3-Methylglutaryl-CoA Lyase	45	4.87817
ADAM10	ADAM Metallopeptidase Domain 10	51	4.87758
SELE	Selectin E	42	4.87381
LCT	Lactase	42	4.8723
SLC2A4	Solute Carrier Family 2 Member 4	45	4.87197
CLN5	CLN5 Intracellular Trafficking Protein	41	4.86871
GLO1	Glyoxalase I	45	4.86758
LSG1	Large 60S Subunit Nuclear Export GTPase 1	33	4.86521
ARF4	ADP Ribosylation Factor 4	41	4.86131
PALS1	Protein Associated With LIN7 1, MAGUK P55 Family Member	32	4.85367
DLD	Dihydrolipoamide Dehydrogenase	49	4.84004
TXN2	Thioredoxin 2	44	4.83954
FBXW7	F-Box And WD Repeat Domain Containing 7	44	4.83101
FGF1	Fibroblast Growth Factor 1	46	4.82795
HSF2	Heat Shock Transcription Factor 2	42	4.82115
KCNA2	Potassium Voltage-Gated Channel Subfamily A Member 2	45	4.82031
CERS4	Ceramide Synthase 4	38	4.82014
REEP2	Receptor Accessory Protein 2	41	4.81603
STAU2	Staufen Double-Stranded RNA Binding Protein 2	37	4.81512
GLRX	Glutaredoxin	43	4.814
ABCB1	ATP Binding Cassette Subfamily B Member 1	50	4.81294
RPS21	Ribosomal Protein S21	38	4.81281
STAR	Steroidogenic Acute Regulatory Protein	45	4.81161
CSNK2B	Casein Kinase 2 Beta	47	4.80461
MAP2K2	Mitogen-Activated Protein Kinase Kinase 2	52	4.80378
ATG5	Autophagy Related 5	43	4.80126
GYS1	Glycogen Synthase 1	48	4.7994
HMGA1	High Mobility Group AT-Hook 1	45	4.79532
GGT1	Gamma-Glutamyltransferase 1	49	4.7934
TJP1	Tight Junction Protein 1	43	4.78519
CCDC115	Coiled-Coil Domain Containing 115	35	4.78518
TPO	Thyroid Peroxidase	48	4.78461
TBK1	TANK Binding Kinase 1	48	4.77839
OPRD1	Opioid Receptor Delta 1	44	4.77624
SERINC1	Serine Incorporator 1	39	4.77572
ATP1A2	ATPase Na+/K+ Transporting Subunit Alpha 2	48	4.77392
UBA1	Ubiquitin Like Modifier Activating Enzyme 1	45	4.77182
CNBP	CCHC-Type Zinc Finger Nucleic Acid Binding Protein	41	4.77177
TSC1	TSC Complex Subunit 1	47	4.76909
DNAJC14	DnaJ Heat Shock Protein Family (Hsp40) Member C14	33	4.76872
RPS6	Ribosomal Protein S6	42	4.76834
RPL26	Ribosomal Protein L26	41	4.76603
SDCBP	Syndecan Binding Protein	40	4.76405
VPS13A	Vacuolar Protein Sorting 13 Homolog A	40	4.7638
ARCN1	Archain 1	42	4.7617
PLP2	Proteolipid Protein 2	37	4.7606
GRIN2B	Glutamate Ionotropic Receptor NMDA Type Subunit 2B	50	4.75585
IGF2BP3	Insulin Like Growth Factor 2 MRNA Binding Protein 3	41	4.75448
IKBIP	IKBKB Interacting Protein	34	4.75389
DTNA	Dystrobrevin Alpha	42	4.75028
TREX1	Three Prime Repair Exonuclease 1	41	4.74893
PAK2	P21 (RAC1) Activated Kinase 2	45	4.74649
TAB2	TGF-Beta Activated Kinase 1 (MAP3K7) Binding Protein 2	48	4.74484
HSPA14	Heat Shock Protein Family A (Hsp70) Member 14	38	4.74468
GRN	Granulin Precursor	46	4.74098
PSMD4	Proteasome 26S Subunit Ubiquitin Receptor, Non-ATPase 4	43	4.73887
ETFA	Electron Transfer Flavoprotein Subunit Alpha	45	4.72985
PTGDS	Prostaglandin D2 Synthase	45	4.72937
ABCC1	ATP Binding Cassette Subfamily C Member 1	48	4.72792
GSK3A	Glycogen Synthase Kinase 3 Alpha	48	4.72499
AHSA1	Activator Of HSP90 ATPase Activity 1	38	4.72192
ACO1	Aconitase 1	44	4.71645
GGCX	Gamma-Glutamyl Carboxylase	47	4.71437
DDX1	DEAD-Box Helicase 1	43	4.71109
S100A8	S100 Calcium Binding Protein A8	42	4.70989
KAT2B	Lysine Acetyltransferase 2B	46	4.70817
MAGEA3	MAGE Family Member A3	37	4.70595
CHUK	Component Of Inhibitor Of Nuclear Factor Kappa B Kinase Complex	50	4.70559
TGFA	Transforming Growth Factor Alpha	45	4.70346
ULK1	Unc-51 Like Autophagy Activating Kinase 1	44	4.7031
SUMO1	Small Ubiquitin Like Modifier 1	45	4.70259
PRKG1	Protein Kinase CGMP-Dependent 1	49	4.69784
LPIN2	Lipin 2	42	4.69483
ZDHHC16	Zinc Finger DHHC-Type Palmitoyltransferase 16	34	4.69461
MIF	Macrophage Migration Inhibitory Factor	47	4.69355
LNPEP	Leucyl And Cystinyl Aminopeptidase	46	4.69037
LAMP1	Lysosomal Associated Membrane Protein 1	41	4.68871
LRP2	LDL Receptor Related Protein 2	48	4.68684
COL3A1	Collagen Type III Alpha 1 Chain	46	4.68485
RBX1	Ring-Box 1	42	4.68274
NUS1	NUS1 Dehydrodolichyl Diphosphate Synthase Subunit	39	4.68108
RPS6KA3	Ribosomal Protein S6 Kinase A3	51	4.68016
PLA2G7	Phospholipase A2 Group VII	49	4.67999
LRPPRC	Leucine Rich Pentatricopeptide Repeat Containing	42	4.67903
KCNIP3	Potassium Voltage-Gated Channel Interacting Protein 3	38	4.67754
KRT5	Keratin 5	46	4.67734
MME	Membrane Metalloendopeptidase	49	4.67722
HSPB2	Heat Shock Protein Family B (Small) Member 2	39	4.67379
CHEK2	Checkpoint Kinase 2	52	4.67119
MLANA	Melan-A	39	4.66936
TRAPPC2L	Trafficking Protein Particle Complex Subunit 2L	36	4.66718
MGST2	Microsomal Glutathione S-Transferase 2	43	4.66577
HSPB8	Heat Shock Protein Family B (Small) Member 8	43	4.66329
CNEP1R1	CTD Nuclear Envelope Phosphatase 1 Regulatory Subunit 1	32	4.66041
PKMYT1	Protein Kinase, Membrane Associated Tyrosine/Threonine 1	42	4.66029
ILDR2	Immunoglobulin Like Domain Containing Receptor 2	36	4.6586
TMEM97	Transmembrane Protein 97	36	4.65835
HSPH1	Heat Shock Protein Family H (Hsp110) Member 1	41	4.65785
SLC3A2	Solute Carrier Family 3 Member 2	41	4.65615
PENK	Proenkephalin	37	4.65201
BNIP3	BCL2 Interacting Protein 3	41	4.6504
PLAU	Plasminogen Activator, Urokinase	50	4.64928
ATXN3	Ataxin 3	44	4.64885
TUBB	Tubulin Beta Class I	48	4.64788
SERPING1	Serpin Family G Member 1	46	4.64753
DLST	Dihydrolipoamide S-Succinyltransferase	45	4.64731
CALCA	Calcitonin Related Polypeptide Alpha	44	4.64353
FDFT1	Farnesyl-Diphosphate Farnesyltransferase 1	44	4.6435
S100A13	S100 Calcium Binding Protein A13	36	4.64145
FKBP8	FKBP Prolyl Isomerase 8	42	4.63866
ELOVL6	ELOVL Fatty Acid Elongase 6	40	4.63336
PIGM	Phosphatidylinositol Glycan Anchor Biosynthesis Class M	37	4.62992
ACTA2	Actin Alpha 2, Smooth Muscle	46	4.62959
TMEM38B	Transmembrane Protein 38B	42	4.62888
DHX9	DExH-Box Helicase 9	41	4.62826
NLGN1	Neuroligin 1	45	4.62497
CERS2	Ceramide Synthase 2	40	4.62449
MMP3	Matrix Metallopeptidase 3	49	4.62193
REN	Renin	48	4.62192
GLRX3	Glutaredoxin 3	40	4.61888
MINPP1	Multiple Inositol-Polyphosphate Phosphatase 1	45	4.61862
SDF4	Stromal Cell Derived Factor 4	38	4.61611
SLC18A3	Solute Carrier Family 18 Member A3	43	4.61504
B3GLCT	Beta 3-Glucosyltransferase	33	4.61468
ITGB3	Integrin Subunit Beta 3	49	4.61452
PPP1CC	Protein Phosphatase 1 Catalytic Subunit Gamma	44	4.61357
TMTC1	Transmembrane O-Mannosyltransferase Targeting Cadherins 1	36	4.61189
SLC1A3	Solute Carrier Family 1 Member 3	49	4.61144
TMEM161A	Transmembrane Protein 161A	35	4.61088
YIPF4	Yip1 Domain Family Member 4	33	4.6108
IRS1	Insulin Receptor Substrate 1	46	4.60972
TIMELESS	Timeless Circadian Regulator	38	4.60675
MCTP1	Multiple C2 And Transmembrane Domain Containing 1	36	4.60643
ALOX5	Arachidonate 5-Lipoxygenase	48	4.60464
WIPI2	WD Repeat Domain, Phosphoinositide Interacting 2	40	4.60025
IKBKB	Inhibitor Of Nuclear Factor Kappa B Kinase Subunit Beta	52	4.59666
STS	Steroid Sulfatase	46	4.5956
LYNX1	Ly6/Neurotoxin 1	33	4.59416
TMEM109	Transmembrane Protein 109	31	4.5938
GPX4	Glutathione Peroxidase 4	46	4.59295
MSRB2	Methionine Sulfoxide Reductase B2	41	4.586
EIF2A	Eukaryotic Translation Initiation Factor 2A	39	4.58472
GABRG2	Gamma-Aminobutyric Acid Type A Receptor Subunit Gamma2	48	4.58238
DIABLO	Diablo IAP-Binding Mitochondrial Protein	46	4.5816
CHGA	Chromogranin A	44	4.57929
ANXA1	Annexin A1	48	4.57839
RPA2	Replication Protein A2	43	4.57817
AHR	Aryl Hydrocarbon Receptor	48	4.57749
NCL	Nucleolin	41	4.57695
KSR1	Kinase Suppressor Of Ras 1	42	4.57385
ENO1	Enolase 1	46	4.56957
NFAT5	Nuclear Factor Of Activated T Cells 5	42	4.56239
DTNBP1	Dystrobrevin Binding Protein 1	42	4.56086
MMP14	Matrix Metallopeptidase 14	50	4.56057
RPL27	Ribosomal Protein L27	42	4.55557
SLC25A4	Solute Carrier Family 25 Member 4	48	4.55521
CYP4F2	Cytochrome P450 Family 4 Subfamily F Member 2	45	4.55504
RHO	Rhodopsin	47	4.55383
PPT1	Palmitoyl-Protein Thioesterase 1	45	4.55252
GCH1	GTP Cyclohydrolase 1	47	4.55235
SLC27A5	Solute Carrier Family 27 Member 5	41	4.54899
FATE1	Fetal And Adult Testis Expressed 1	33	4.54613
LOXL2	Lysyl Oxidase Like 2	46	4.53432
SCG5	Secretogranin V	38	4.52612
RPL18	Ribosomal Protein L18	44	4.52604
CLEC4A	C-Type Lectin Domain Family 4 Member A	37	4.52537
PSMC6	Proteasome 26S Subunit, ATPase 6	40	4.52533
ATP8B1	ATPase Phospholipid Transporting 8B1	40	4.52459
MALAT1	Metastasis Associated Lung Adenocarcinoma Transcript 1	24	4.52153
ULBP2	UL16 Binding Protein 2	38	4.52082
AR	Androgen Receptor	51	4.51893
ITGA2B	Integrin Subunit Alpha 2b	50	4.51673
GAA	Alpha Glucosidase	48	4.5104
ROCK2	Rho Associated Coiled-Coil Containing Protein Kinase 2	46	4.50942
MACO1	Macoilin 1	28	4.50896
ATG2B	Autophagy Related 2B	34	4.5084
LPGAT1	Lysophosphatidylglycerol Acyltransferase 1	38	4.50787
KCTD17	Potassium Channel Tetramerization Domain Containing 17	39	4.50184
CERCAM	Cerebral Endothelial Cell Adhesion Molecule	34	4.49497
PPP1CB	Protein Phosphatase 1 Catalytic Subunit Beta	45	4.4883
NOTCH4	Notch Receptor 4	45	4.48635
EIF5AL1	Eukaryotic Translation Initiation Factor 5A Like 1	28	4.48168
LRP1	LDL Receptor Related Protein 1	48	4.48039
APOA4	Apolipoprotein A4	41	4.4788
GFAP	Glial Fibrillary Acidic Protein	46	4.47453
ACSL5	Acyl-CoA Synthetase Long Chain Family Member 5	42	4.47013
RPL4	Ribosomal Protein L4	41	4.46679
P4HA1	Prolyl 4-Hydroxylase Subunit Alpha 1	42	4.46462
SFPQ	Splicing Factor Proline And Glutamine Rich	43	4.464
NFKBIA	NFKB Inhibitor Alpha	49	4.45893
SDE2	SDE2 Telomere Maintenance Homolog	28	4.45576
RXRA	Retinoid X Receptor Alpha	48	4.45425
ATG7	Autophagy Related 7	42	4.45422
CUL1	Cullin 1	43	4.45362
SST	Somatostatin	41	4.45161
CORO1C	Coronin 1C	39	4.44965
NOX1	NADPH Oxidase 1	41	4.44514
TOP2A	DNA Topoisomerase II Alpha	49	4.44512
GCG	Glucagon	41	4.44288
DYRK1A	Dual Specificity Tyrosine Phosphorylation Regulated Kinase 1A	49	4.44214
COL1A2	Collagen Type I Alpha 2 Chain	48	4.4377
PFKFB3	6-Phosphofructo-2-Kinase/Fructose-2,6-Biphosphatase 3	44	4.43591
LMF2	Lipase Maturation Factor 2	33	4.43551
YWHAQ	Tyrosine 3-Monooxygenase/Tryptophan 5-Monooxygenase Activation Protein Theta	45	4.43541
CBS	Cystathionine Beta-Synthase	48	4.43286
RUNX2	RUNX Family Transcription Factor 2	46	4.42705
ACE2	Angiotensin Converting Enzyme 2	48	4.42668
PTK2B	Protein Tyrosine Kinase 2 Beta	48	4.42562
IL12B	Interleukin 12B	43	4.4256
TRIM21	Tripartite Motif Containing 21	41	4.42417
UBE2G1	Ubiquitin Conjugating Enzyme E2 G1	42	4.42414
TOR3A	Torsin Family 3 Member A	36	4.4232
PSMC3	Proteasome 26S Subunit, ATPase 3	42	4.42296
LRRC8E	Leucine Rich Repeat Containing 8 VRAC Subunit E	36	4.4228
CR2	Complement C3d Receptor 2	45	4.42181
NOMO1	NODAL Modulator 1	34	4.41842
ASL	Argininosuccinate Lyase	45	4.41597
BMP6	Bone Morphogenetic Protein 6	43	4.41506
PSIP1	PC4 And SFRS1 Interacting Protein 1	39	4.41185
KCND2	Potassium Voltage-Gated Channel Subfamily D Member 2	44	4.40864
PUM3	Pumilio RNA Binding Family Member 3	28	4.40824
SDR16C5	Short Chain Dehydrogenase/Reductase Family 16C Member 5	36	4.40648
TRPC3	Transient Receptor Potential Cation Channel Subfamily C Member 3	47	4.40647
HUWE1	HECT, UBA And WWE Domain Containing E3 Ubiquitin Protein Ligase 1	44	4.40546
FADS1	Fatty Acid Desaturase 1	44	4.40507
SDF2	Stromal Cell Derived Factor 2	37	4.39643
PAK1	P21 (RAC1) Activated Kinase 1	48	4.39438
CCR5	C-C Motif Chemokine Receptor 5	45	4.38443
LYN	LYN Proto-Oncogene, Src Family Tyrosine Kinase	48	4.38308
HABP4	Hyaluronan Binding Protein 4	36	4.38219
ALDH2	Aldehyde Dehydrogenase 2 Family Member	49	4.3766
ELANE	Elastase, Neutrophil Expressed	48	4.37612
KLRK1	Killer Cell Lectin Like Receptor K1	40	4.37515
SUCO	SUN Domain Containing Ossification Factor	33	4.37388
EEF1B2	Eukaryotic Translation Elongation Factor 1 Beta 2	41	4.37173
SYK	Spleen Associated Tyrosine Kinase	49	4.37146
SLC38A2	Solute Carrier Family 38 Member 2	40	4.37129
NAMPT	Nicotinamide Phosphoribosyltransferase	46	4.3682
MMP24-AS1-EDEM2	MMP24-AS1-EDEM2 Readthrough	7	4.36647
NDUFS8	NADH:Ubiquinone Oxidoreductase Core Subunit S8	45	4.36133
TUBB4A	Tubulin Beta 4A Class IVa	45	4.36113
MRPL12	Mitochondrial Ribosomal Protein L12	40	4.3576
BICD2	BICD Cargo Adaptor 2	40	4.35589
PIGL	Phosphatidylinositol Glycan Anchor Biosynthesis Class L	39	4.35519
CAV2	Caveolin 2	42	4.3531
IL4	Interleukin 4	45	4.35127
RB1	RB Transcriptional Corepressor 1	46	4.34735
CHRNA4	Cholinergic Receptor Nicotinic Alpha 4 Subunit	48	4.34556
AGO1	Argonaute RISC Component 1	37	4.34445
EPHA3	EPH Receptor A3	45	4.34016
USP10	Ubiquitin Specific Peptidase 10	43	4.33907
TM7SF3	Transmembrane 7 Superfamily Member 3	34	4.33462
PDYN	Prodynorphin	44	4.33155
PTPN3	Protein Tyrosine Phosphatase Non-Receptor Type 3	44	4.33141
ATP6AP2	ATPase H+ Transporting Accessory Protein 2	44	4.322
FHOD1	Formin Homology 2 Domain Containing 1	38	4.32175
HBG2	Hemoglobin Subunit Gamma 2	41	4.32142
PNPLA8	Patatin Like Phospholipase Domain Containing 8	43	4.32004
PDCD6IP	Programmed Cell Death 6 Interacting Protein	41	4.31959
MC2R	Melanocortin 2 Receptor	47	4.31844
MMP1	Matrix Metallopeptidase 1	51	4.31662
DIO2	Iodothyronine Deiodinase 2	40	4.31612
ACHE	Acetylcholinesterase (Cartwright Blood Group)	45	4.3156
SLC30A9	Solute Carrier Family 30 Member 9	42	4.3137
ETFB	Electron Transfer Flavoprotein Subunit Beta	44	4.30831
GLRX2	Glutaredoxin 2	37	4.30817
FGFR1	Fibroblast Growth Factor Receptor 1	53	4.30541
XRCC6	X-Ray Repair Cross Complementing 6	44	4.30408
MB	Myoglobin	43	4.30357
HEXA	Hexosaminidase Subunit Alpha	46	4.30103
FSCN1	Fascin Actin-Bundling Protein 1	42	4.30058
ALG3	ALG3 Alpha-1,3- Mannosyltransferase	40	4.30016
YWHAB	Tyrosine 3-Monooxygenase/Tryptophan 5-Monooxygenase Activation Protein Beta	46	4.29852
NPHS1	NPHS1 Adhesion Molecule, Nephrin	45	4.29234
ANG	Angiogenin	44	4.28964
GUSB	Glucuronidase Beta	47	4.28803
SCD5	Stearoyl-CoA Desaturase 5	41	4.28406
RPS6KA1	Ribosomal Protein S6 Kinase A1	49	4.28349
DCD	Dermcidin	37	4.28267
GNPTAB	N-Acetylglucosamine-1-Phosphate Transferase Subunits Alpha And Beta	41	4.28227
GRIA2	Glutamate Ionotropic Receptor AMPA Type Subunit 2	50	4.28055
RPS26	Ribosomal Protein S26	41	4.27957
SCARB2	Scavenger Receptor Class B Member 2	44	4.27588
IL1R1	Interleukin 1 Receptor Type 1	45	4.27099
RPL34	Ribosomal Protein L34	38	4.26878
FGA	Fibrinogen Alpha Chain	48	4.2682
SLC6A3	Solute Carrier Family 6 Member 3	49	4.26793
FCER2	Fc Epsilon Receptor II	43	4.2669
FLNA	Filamin A	48	4.26528
MAGT1	Magnesium Transporter 1	39	4.26484
TGFB3	Transforming Growth Factor Beta 3	47	4.25963
KCNQ3	Potassium Voltage-Gated Channel Subfamily Q Member 3	45	4.25946
SERPINA3	Serpin Family A Member 3	44	4.2566
MRAP	Melanocortin 2 Receptor Accessory Protein	36	4.25429
ADM	Adrenomedullin	44	4.25413
MGAT4D	MGAT4 Family Member D	21	4.25035
DNAJB6	DnaJ Heat Shock Protein Family (Hsp40) Member B6	41	4.24988
CAMK2A	Calcium/Calmodulin Dependent Protein Kinase II Alpha	49	4.24835
FIS1	Fission, Mitochondrial 1	37	4.24751
STK11	Serine/Threonine Kinase 11	48	4.24673
ARNT	Aryl Hydrocarbon Receptor Nuclear Translocator	44	4.24641
KCNQ2	Potassium Voltage-Gated Channel Subfamily Q Member 2	48	4.24628
ENG	Endoglin	46	4.24198
TIPIN	TIMELESS Interacting Protein	38	4.24047
AKR1A1	Aldo-Keto Reductase Family 1 Member A1	44	4.23531
ALK	ALK Receptor Tyrosine Kinase	50	4.23303
PSMB5	Proteasome 20S Subunit Beta 5	42	4.23285
FABP4	Fatty Acid Binding Protein 4	43	4.23173
TOP1	DNA Topoisomerase I	48	4.2286
MOV10	Mov10 RISC Complex RNA Helicase	40	4.22332
LARP4	La Ribonucleoprotein 4	34	4.22248
RAB2B	RAB2B, Member RAS Oncogene Family	35	4.21817
TTC23L	Tetratricopeptide Repeat Domain 23 Like	32	4.21804
CXCL1	C-X-C Motif Chemokine Ligand 1	41	4.21661
HIPK1	Homeodomain Interacting Protein Kinase 1	40	4.21551
MAN1A2	Mannosidase Alpha Class 1A Member 2	42	4.21393
FMO3	Flavin Containing Dimethylaniline Monoxygenase 3	46	4.21331
MYH10	Myosin Heavy Chain 10	46	4.21317
MESD	Mesoderm Development LRP Chaperone	34	4.21176
ATG16L1	Autophagy Related 16 Like 1	42	4.21047
TMEM203	Transmembrane Protein 203	30	4.20785
TBCD	Tubulin Folding Cofactor D	40	4.20748
THBD	Thrombomodulin	45	4.20591
HIKESHI	Heat Shock Protein Nuclear Import Factor Hikeshi	31	4.20548
UPF1	UPF1 RNA Helicase And ATPase	39	4.20402
TGFB2	Transforming Growth Factor Beta 2	50	4.20332
ALG10B	ALG10 Alpha-1,2-Glucosyltransferase B	34	4.20162
PANX1	Pannexin 1	43	4.19951
HNRNPH1	Heterogeneous Nuclear Ribonucleoprotein H1	39	4.19849
LIMA1	LIM Domain And Actin Binding 1	39	4.1966
PRKCG	Protein Kinase C Gamma	50	4.19358
ALDH9A1	Aldehyde Dehydrogenase 9 Family Member A1	41	4.19214
PDE9A	Phosphodiesterase 9A	42	4.18881
CD59	CD59 Molecule (CD59 Blood Group)	45	4.1791
PTS	6-Pyruvoyltetrahydropterin Synthase	45	4.17825
CDK6	Cyclin Dependent Kinase 6	52	4.17782
GPI	Glucose-6-Phosphate Isomerase	47	4.1736
NUFIP2	Nuclear FMR1 Interacting Protein 2	33	4.1719
PIN1	Peptidylprolyl Cis/Trans Isomerase, NIMA-Interacting 1	46	4.1697
OGT	O-Linked N-Acetylglucosamine (GlcNAc) Transferase	44	4.16948
EIF2S2	Eukaryotic Translation Initiation Factor 2 Subunit Beta	40	4.16824
GAL	Galanin And GMAP Prepropeptide	44	4.16621
HDAC1	Histone Deacetylase 1	48	4.16584
ASTN2	Astrotactin 2	37	4.1655
LPCAT2	Lysophosphatidylcholine Acyltransferase 2	41	4.16475
PIGW	Phosphatidylinositol Glycan Anchor Biosynthesis Class W	37	4.16192
PSMA4	Proteasome 20S Subunit Alpha 4	43	4.15883
RPS23	Ribosomal Protein S23	41	4.15841
PIK3R2	Phosphoinositide-3-Kinase Regulatory Subunit 2	48	4.15283
KIF1B	Kinesin Family Member 1B	44	4.15251
OXR1	Oxidation Resistance 1	40	4.15237
DNASE1L3	Deoxyribonuclease 1 Like 3	43	4.15228
CCN1	Cellular Communication Network Factor 1	30	4.14959
HNRNPA2B1	Heterogeneous Nuclear Ribonucleoprotein A2/B1	45	4.14872
ADRB1	Adrenoceptor Beta 1	48	4.14718
CSNK1D	Casein Kinase 1 Delta	49	4.1467
ZDHHC1	Zinc Finger DHHC-Type Containing 1	36	4.14326
AVPR2	Arginine Vasopressin Receptor 2	46	4.13621
EDNRB	Endothelin Receptor Type B	48	4.13137
NUCB1	Nucleobindin 1	40	4.13009
CERS1	Ceramide Synthase 1	40	4.12847
NUDT1	Nudix Hydrolase 1	42	4.12721
PON3	Paraoxonase 3	44	4.12693
PPM1A	Protein Phosphatase, Mg2+/Mn2+ Dependent 1A	44	4.12689
SPARC	Secreted Protein Acidic And Cysteine Rich	49	4.12551
PLAUR	Plasminogen Activator, Urokinase Receptor	44	4.12244
SLC6A2	Solute Carrier Family 6 Member 2	48	4.12108
HNRNPL	Heterogeneous Nuclear Ribonucleoprotein L	39	4.11967
TRAPPC9	Trafficking Protein Particle Complex Subunit 9	38	4.11876
KAT6B	Lysine Acetyltransferase 6B	43	4.11718
ADORA2A	Adenosine A2a Receptor	45	4.11525
PLIN2	Perilipin 2	41	4.11518
OTULINL	OTU Deubiquitinase With Linear Linkage Specificity Like	27	4.11441
DRD4	Dopamine Receptor D4	46	4.11326
AZIN2	Antizyme Inhibitor 2	36	4.11023
DNAJB4	DnaJ Heat Shock Protein Family (Hsp40) Member B4	36	4.10858
ILF3	Interleukin Enhancer Binding Factor 3	39	4.10823
SEC61A2	SEC61 Translocon Subunit Alpha 2	34	4.10785
YWHAH	Tyrosine 3-Monooxygenase/Tryptophan 5-Monooxygenase Activation Protein Eta	46	4.10729
CLCN4	Chloride Voltage-Gated Channel 4	42	4.10632
TP63	Tumor Protein P63	47	4.10611
TP73	Tumor Protein P73	45	4.1056
CALCRL	Calcitonin Receptor Like Receptor	45	4.10528
RC3H2	Ring Finger And CCCH-Type Domains 2	34	4.10526
IL24	Interleukin 24	40	4.10293
ANKZF1	Ankyrin Repeat And Zinc Finger Peptidyl TRNA Hydrolase 1	34	4.10201
ELOB	Elongin B	32	4.10122
HEY2	Hes Related Family BHLH Transcription Factor With YRPW Motif 2	39	4.09995
SLC25A5	Solute Carrier Family 25 Member 5	43	4.09966
SPATS2L	Spermatogenesis Associated Serine Rich 2 Like	34	4.096
MAP2	Microtubule Associated Protein 2	43	4.09461
NME1	NME/NM23 Nucleoside Diphosphate Kinase 1	45	4.09448
H4-16	H4 Histone 16	31	4.09306
PPP5C	Protein Phosphatase 5 Catalytic Subunit	44	4.0929
UGT2B7	UDP Glucuronosyltransferase Family 2 Member B7	45	4.08876
ABCG2	ATP Binding Cassette Subfamily G Member 2 (Junior Blood Group)	49	4.08771
RNASEL	Ribonuclease L	44	4.08394
STK24	Serine/Threonine Kinase 24	44	4.08324
TCAP	Titin-Cap	42	4.08099
MYH9	Myosin Heavy Chain 9	48	4.07948
HNF1A	HNF1 Homeobox A	45	4.0794
UBIAD1	UbiA Prenyltransferase Domain Containing 1	42	4.07865
AGL	Amylo-Alpha-1, 6-Glucosidase, 4-Alpha-Glucanotransferase	45	4.07828
SLC25A13	Solute Carrier Family 25 Member 13	46	4.07597
KCNB1	Potassium Voltage-Gated Channel Subfamily B Member 1	46	4.07112
CYGB	Cytoglobin	38	4.0708
MPDU1	Mannose-P-Dolichol Utilization Defect 1	41	4.06898
TMEM201	Transmembrane Protein 201	33	4.06868
TRPM1	Transient Receptor Potential Cation Channel Subfamily M Member 1	42	4.06453
ALOX5AP	Arachidonate 5-Lipoxygenase Activating Protein	44	4.06393
ELAPOR1	Endosome-Lysosome Associated Apoptosis And Autophagy Regulator 1	28	4.06077
FBXO2	F-Box Protein 2	37	4.05794
HAMP	Hepcidin Antimicrobial Peptide	44	4.05549
RCE1	Ras Converting CAAX Endopeptidase 1	38	4.05391
FADS2	Fatty Acid Desaturase 2	44	4.05202
PEX3	Peroxisomal Biogenesis Factor 3	41	4.05143
CYP2C8	Cytochrome P450 Family 2 Subfamily C Member 8	47	4.0501
KLK3	Kallikrein Related Peptidase 3	46	4.04729
CCAR2	Cell Cycle And Apoptosis Regulator 2	37	4.0468
TRAPPC10	Trafficking Protein Particle Complex Subunit 10	37	4.04619
CAVIN1	Caveolae Associated Protein 1	33	4.04214
SELENOP	Selenoprotein P	31	4.04013
PPP2CB	Protein Phosphatase 2 Catalytic Subunit Beta	45	4.03985
GJB1	Gap Junction Protein Beta 1	46	4.03853
RIPK1	Receptor Interacting Serine/Threonine Kinase 1	48	4.03725
TRIM32	Tripartite Motif Containing 32	42	4.03654
AREG	Amphiregulin	42	4.03544
RBP4	Retinol Binding Protein 4	44	4.03074
NOP53	NOP53 Ribosome Biogenesis Factor	29	4.03042
ASNS	Asparagine Synthetase (Glutamine-Hydrolyzing)	46	4.0291
PFN1	Profilin 1	46	4.02834
VANGL1	VANGL Planar Cell Polarity Protein 1	42	4.02791
NFE2L3	NFE2 Like BZIP Transcription Factor 3	38	4.02189
OSTC	Oligosaccharyltransferase Complex Non-Catalytic Subunit	34	4.02053
PSMA1	Proteasome 20S Subunit Alpha 1	42	4.01906
ARHGAP32	Rho GTPase Activating Protein 32	38	4.01859
RC3H1	Ring Finger And CCCH-Type Domains 1	36	4.01853
CDK4	Cyclin Dependent Kinase 4	52	4.01842
POM121	POM121 Transmembrane Nucleoporin	35	4.01822
CTSC	Cathepsin C	46	4.01513
DSE	Dermatan Sulfate Epimerase	41	4.01464
BIRC3	Baculoviral IAP Repeat Containing 3	45	4.01127
IGFBP3	Insulin Like Growth Factor Binding Protein 3	45	4.00973
PSMA3	Proteasome 20S Subunit Alpha 3	42	4.00742
PDGFRA	Platelet Derived Growth Factor Receptor Alpha	53	4.00627
ATP1B1	ATPase Na+/K+ Transporting Subunit Beta 1	47	4.00247
APOH	Apolipoprotein H	44	4.00003
KCNK2	Potassium Two Pore Domain Channel Subfamily K Member 2	40	3.9987
EIF5B	Eukaryotic Translation Initiation Factor 5B	37	3.99805
AMBRA1	Autophagy And Beclin 1 Regulator 1	38	3.99781
MYBPC3	Myosin Binding Protein C3	45	3.99571
H4C1	H4 Clustered Histone 1	31	3.99142
DDI2	DNA Damage Inducible 1 Homolog 2	35	3.99017
PSMC5	Proteasome 26S Subunit, ATPase 5	41	3.98709
WWOX	WW Domain Containing Oxidoreductase	46	3.98422
ASPSCR1	ASPSCR1 Tether For SLC2A4, UBX Domain Containing	41	3.98411
F12	Coagulation Factor XII	49	3.98389
S100B	S100 Calcium Binding Protein B	45	3.98222
ERG28	Ergosterol Biosynthesis 28 Homolog	26	3.98168
CD1D	CD1d Molecule	42	3.97905
ABCB9	ATP Binding Cassette Subfamily B Member 9	39	3.97873
SEPTIN9	Septin 9	34	3.9749
PGRMC2	Progesterone Receptor Membrane Component 2	38	3.97414
CXCR4	C-X-C Motif Chemokine Receptor 4	50	3.9741
PSMB3	Proteasome 20S Subunit Beta 3	40	3.97174
SLC6A1	Solute Carrier Family 6 Member 1	47	3.97034
CYP2J2	Cytochrome P450 Family 2 Subfamily J Member 2	44	3.96398
HSPA4L	Heat Shock Protein Family A (Hsp70) Member 4 Like	37	3.96346
RAB8A	RAB8A, Member RAS Oncogene Family	38	3.96257
PEDS1	Plasmanylethanolamine Desaturase 1	25	3.96064
PRKCZ	Protein Kinase C Zeta	48	3.95906
AIFM2	Apoptosis Inducing Factor Mitochondria Associated 2	38	3.95901
GRB2	Growth Factor Receptor Bound Protein 2	46	3.95743
DAG1	Dystroglycan 1	45	3.95719
MBOAT2	Membrane Bound O-Acyltransferase Domain Containing 2	35	3.95595
FLT1	Fms Related Receptor Tyrosine Kinase 1	50	3.95527
GAS6	Growth Arrest Specific 6	44	3.95417
SYNE2	Spectrin Repeat Containing Nuclear Envelope Protein 2	40	3.95319
EEF1G	Eukaryotic Translation Elongation Factor 1 Gamma	38	3.95165
TEK	TEK Receptor Tyrosine Kinase	50	3.94426
WASHC5	WASH Complex Subunit 5	31	3.94312
PNLDC1	PARN Like Ribonuclease Domain Containing Exonuclease 1	37	3.94196
PSMB1	Proteasome 20S Subunit Beta 1	44	3.94116
MKNK1	MAPK Interacting Serine/Threonine Kinase 1	45	3.94083
IDS	Iduronate 2-Sulfatase	48	3.93969
PSMD11	Proteasome 26S Subunit, Non-ATPase 11	40	3.9385
TLR8	Toll Like Receptor 8	47	3.93812
SETD2	SET Domain Containing 2, Histone Lysine Methyltransferase	46	3.93558
SMN1	Survival Of Motor Neuron 1, Telomeric	41	3.93524
RPS2	Ribosomal Protein S2	41	3.92939
SLC7A11	Solute Carrier Family 7 Member 11	43	3.92896
CLTC	Clathrin Heavy Chain	45	3.92691
LRIT1	Leucine Rich Repeat, Ig-Like And Transmembrane Domains 1	36	3.92622
PDZD2	PDZ Domain Containing 2	38	3.92399
WIPI1	WD Repeat Domain, Phosphoinositide Interacting 1	37	3.92371
CDC37	Cell Division Cycle 37, HSP90 Cochaperone	41	3.92221
ITM2B	Integral Membrane Protein 2B	43	3.9216
KLB	Klotho Beta	41	3.91999
H3-3A	H3.3 Histone A	34	3.91784
NR2C2	Nuclear Receptor Subfamily 2 Group C Member 2	44	3.91538
AQP4	Aquaporin 4	46	3.91388
SRF	Serum Response Factor	41	3.91261
PRMT1	Protein Arginine Methyltransferase 1	46	3.90922
SEZ6L2	Seizure Related 6 Homolog Like 2	38	3.90551
RPSA	Ribosomal Protein SA	44	3.90429
PHLDA1	Pleckstrin Homology Like Domain Family A Member 1	35	3.90259
PLA2G2A	Phospholipase A2 Group IIA	46	3.90149
PECAM1	Platelet And Endothelial Cell Adhesion Molecule 1	40	3.90043
MRE11	MRE11 Homolog, Double Strand Break Repair Nuclease	40	3.89967
BAG2	BAG Cochaperone 2	39	3.89768
SQLE	Squalene Epoxidase	44	3.89669
LARP1	La Ribonucleoprotein 1, Translational Regulator	38	3.89421
CRTAP	Cartilage Associated Protein	42	3.89353
TNFRSF8	TNF Receptor Superfamily Member 8	42	3.89138
GSTM2	Glutathione S-Transferase Mu 2	41	3.88755
SKP1	S-Phase Kinase Associated Protein 1	42	3.88615
ARF6	ADP Ribosylation Factor 6	43	3.8834
EIF2B2	Eukaryotic Translation Initiation Factor 2B Subunit Beta	44	3.88332
CD40	CD40 Molecule	47	3.88161
LTK	Leukocyte Receptor Tyrosine Kinase	42	3.88138
FASN	Fatty Acid Synthase	48	3.88034
EGLN1	Egl-9 Family Hypoxia Inducible Factor 1	48	3.87617
SENP3	SUMO Specific Peptidase 3	40	3.87464
DNAJC13	DnaJ Heat Shock Protein Family (Hsp40) Member C13	38	3.87422
PCK2	Phosphoenolpyruvate Carboxykinase 2, Mitochondrial	46	3.87407
KHSRP	KH-Type Splicing Regulatory Protein	41	3.87299
STARD4	StAR Related Lipid Transfer Domain Containing 4	38	3.87127
TMEM174	Transmembrane Protein 174	32	3.87114
AGO2	Argonaute RISC Catalytic Component 2	40	3.87062
HNRNPR	Heterogeneous Nuclear Ribonucleoprotein R	39	3.86916
RMDN3	Regulator Of Microtubule Dynamics 3	33	3.86725
MMP13	Matrix Metallopeptidase 13	50	3.86601
MTMR6	Myotubularin Related Protein 6	39	3.86581
SLC22A5	Solute Carrier Family 22 Member 5	46	3.8653
GPAM	Glycerol-3-Phosphate Acyltransferase, Mitochondrial	42	3.86478
MSMO1	Methylsterol Monooxygenase 1	42	3.86321
ANPEP	Alanyl Aminopeptidase, Membrane	49	3.86055
FMOD	Fibromodulin	41	3.85909
HLA-DQB1	Major Histocompatibility Complex, Class II, DQ Beta 1	43	3.85507
PSMC4	Proteasome 26S Subunit, ATPase 4	41	3.85494
SUOX	Sulfite Oxidase	45	3.85379
CLSPN	Claspin	40	3.85368
IL33	Interleukin 33	38	3.85265
CDS2	CDP-Diacylglycerol Synthase 2	39	3.85194
UBE2I	Ubiquitin Conjugating Enzyme E2 I	45	3.85189
CEP131	Centrosomal Protein 131	33	3.85106
FDXR	Ferredoxin Reductase	44	3.85067
SLC26A4	Solute Carrier Family 26 Member 4	42	3.85022
VNN1	Vanin 1	44	3.84828
CSNK2A2	Casein Kinase 2 Alpha 2	46	3.84808
MPZ	Myelin Protein Zero	44	3.84797
TXNDC11	Thioredoxin Domain Containing 11	34	3.84731
PAWR	Pro-Apoptotic WT1 Regulator	41	3.84577
LYVE1	Lymphatic Vessel Endothelial Hyaluronan Receptor 1	42	3.84568
RPL21	Ribosomal Protein L21	44	3.84542
CACNA1D	Calcium Voltage-Gated Channel Subunit Alpha1 D	47	3.84523
BLOC1S1	Biogenesis Of Lysosomal Organelles Complex 1 Subunit 1	36	3.84008
IL13	Interleukin 13	42	3.83668
CYP46A1	Cytochrome P450 Family 46 Subfamily A Member 1	41	3.83599
ZDHHC14	Zinc Finger DHHC-Type Palmitoyltransferase 14	37	3.8346
SERPINF1	Serpin Family F Member 1	44	3.8339
ADAMTS9	ADAM Metallopeptidase With Thrombospondin Type 1 Motif 9	38	3.83361
ELOC	Elongin C	32	3.83343
RAPSN	Receptor Associated Protein Of The Synapse	42	3.8298
EPM2AIP1	EPM2A Interacting Protein 1	35	3.82882
RPS29	Ribosomal Protein S29	41	3.8278
USP25	Ubiquitin Specific Peptidase 25	40	3.82525
SERPINA7	Serpin Family A Member 7	40	3.82409
SORBS1	Sorbin And SH3 Domain Containing 1	41	3.82406
MIR146A	MicroRNA 146a	23	3.81757
SLC35A2	Solute Carrier Family 35 Member A2	41	3.81684
SSB	Small RNA Binding Exonuclease Protection Factor La	41	3.81087
HSD17B2	Hydroxysteroid 17-Beta Dehydrogenase 2	44	3.80996
PSMD1	Proteasome 26S Subunit, Non-ATPase 1	38	3.80801
ANO5	Anoctamin 5	39	3.80262
UGT2B28	UDP Glucuronosyltransferase Family 2 Member B28	40	3.80235
PRKD2	Protein Kinase D2	45	3.80197
LCK	LCK Proto-Oncogene, Src Family Tyrosine Kinase	51	3.80106
CRHBP	Corticotropin Releasing Hormone Binding Protein	41	3.79657
ATP6AP1	ATPase H+ Transporting Accessory Protein 1	42	3.79198
[truncated: 1,882 more rows]
